# Supplementary material for: Optimisation of the production of a selenium-enriched polysaccharide from Cordyceps cicadae S1 and its structure and antioxidant activity
Source: Front Nutr. 2022 Oct 20;9:1032289. doi: 10.3389/fnut.2022.1032289 (PMC9631440; doi:10.3389/fnut.2022.1032289)
Supplement: Supplementary file 2 [file Table_2.XLSX]

## Sheet: Sheet1
DEAE-52					G-100				Molecular weight determination				Monosaccharide composition				FT-IR				CD				DPPH
Number of tubes	absorbance	Nacl concentration (mol/L)			Number of tubes	absorbance			time	mV			time				Wavenumber	Transmittance			Wavenumber	CD			Concentration (mg/mL)	Scavenging rate (%)
1	0.035	0			1	0.031			0	77.872			0.00375	0.0485405			3998.22	0.99885			180	-53.0352				Vc	variance	PACI-1	variance
2	0.049	0			2	0.053			0.000208333	77.871			0.0104167	0.0492632			3997.26	0.99885			185	-13.9889			0	0	0	0	0
3	0.056	0			3	0.053			0.000416667	77.87			0.0170833	0.0492781			3996.29	0.99885			190	9.87335			2	91.2	0.79	16.0106	4.61
4	0.057	0			4	0.055			0.000625	77.87			0.02375	0.048615			3995.33	0.99885			195	13.3391			4	92.65	0.45	31.3795	3.77
5	0.058	0			5	0.056			0.000833333	77.869			0.0304167	0.0480413			3994.37	0.99885			200	8.26647			6	93.07	0.63	41.5076	3.11
6	0.06	0			6	0.056			0.00104167	77.869			0.0370833	0.0474378			3993.4	0.99986			205	7.86719			8	92.28	0.65	56.4588	1.58
7	0.062	0			7	0.054			0.00125	77.868			0.04375	0.0466183			3992.44	1.00016			210	-2.06062			10	92.14	1.13	62.3395	2.27
8	0.063	0			8	0.055			0.00145833	77.868			0.0504167	0.0461414			3991.47	1.00006			215	-4.40024
9	0.064	0			9	0.056			0.00166667	77.868			0.0570833	0.0468045			3990.51	0.99985			220	-5.6822
10	0.065	0			10	0.06			0.001875	77.867			0.06375	0.0482649			3989.54	0.99967			225	-5.35515			ABTS
11	0.066	0			11	0.078			0.00208333	77.867			0.0704167	0.0496209			3988.58	0.99955			230	-4.13685			Concentration (mg/mL)	Scavenging rate (%)
12	0.068	0			12	0.089			0.00229167	77.866			0.0770833	0.0508726			3987.62	0.99946			235	-6.79518				Vc	variance	PACI-1	variance
13	0.07	0			13	0.12			0.0025	77.866			0.08375	0.0522882			3986.65	0.99938			240	-8.12196			2	97.94	0.13	25.8	0.71
14	0.073	0			14	0.244			0.00270833	77.865			0.0904167	0.0537187			3985.69	0.99931			245	-7.61191			4	97.84	0.06	32.65	1.08
15	0.075	0			15	0.38			0.00291667	77.865			0.0970833	0.05465			3984.72	0.99923			250	-6.47595			6	97.73	0.03	39.89	0.2
16	0.076	0			16	0.402			0.003125	77.865			0.10375	0.0550076			3983.76	0.99913			255	-6.39341			8	97.84	0.06	49.72	0.95
17	0.078	0			17	0.8			0.00333333	77.865			0.110417	0.0550374			3982.79	0.999			260	-6.19514			10	97.73	0.03	61.75	0.44
18	0.08	0			18	1.315			0.00354167	77.865			0.117083	0.0549853			3981.83	0.99884			265	-5.868
19	0.109	0			19	1.8			0.00375	77.865			0.12375	0.0550747			3980.87	0.99868			270	-5.71774
20	0.113	0			20	2.315			0.00395833	77.865			0.130417	0.0553802			3979.9	0.99855			275	-5.54114
21	0.289	0.1			21	2.845			0.00416667	77.865			0.137083	0.0556484			3978.94	0.99847			280	-5.05736
22	0.305	0.1			22	1.87			0.004375	77.865			0.14375	0.0560209			3977.97	0.99845			285	-4.85234
23	0.4	0.1			23	1.525			0.00458333	77.865			0.150417	0.0564605			3977.01	0.99845			290	-5.02679
24	1.161	0.1			24	0.96			0.00479167	77.865			0.157083	0.0564232			3976.04	0.99845			295	-5.3613
25	1.644	0.1			25	0.43			0.005	77.865			0.16375	0.055626			3975.08	0.99841			300	-5.61939
26	1.8	0.1			26	0.282			0.00520833	77.865			0.170417	0.0542849			3974.11	0.99832			305	-5.83349
27	2.274	0.1			27	0.211			0.00541667	77.865			0.177083	0.0531524			3973.15	0.9982			310	-5.68808
28	2.527	0.1			28	0.21			0.005625	77.866			0.18375	0.0522956			3972.19	0.99807			315	-5.50408
29	2.629	0.1			29	0.194			0.00583333	77.866			0.190417	0.0514388			3971.22	0.99794			320	-5.19015
30	2.49	0.1			30	0.165			0.00604167	77.866			0.197083	0.0505149			3970.26	0.99782			325	-4.60828
31	1.703	0.1			31	0.098			0.00625	77.867			0.20375	0.0496358			3969.29	0.9977			330	-3.93254
32	1.34	0.1			32	0.09			0.00645833	77.867			0.210417	0.0490025			3968.33	0.99757			335	-3.54973
33	0.868	0.1			33	0.087			0.00666667	77.868			0.217083	0.0484884			3967.36	0.99743			340	-3.24903
34	0.559	0.1			34	0.076			0.006875	77.868			0.22375	0.0478774			3966.4	0.99728			345	-2.86726
35	0.363	0.1			35	0.075			0.00708333	77.869			0.230417	0.0470281			3965.44	0.99716			350	-2.71467
36	0.248	0.1							0.00729167	77.869			0.237083	0.0464767			3964.47	0.99705			355	-2.43715
37	0.149	0.1							0.0075	77.87			0.24375	0.0464469			3963.51	0.99694			360	-2.0792
38	0.14	0.1							0.00770833	77.87			0.250417	0.047192			3962.54	0.99681			365	-1.68474
39	0.122	0.1							0.00791667	77.871			0.257083	0.0483468			3961.58	0.99666			370	-1.55981
40	0.11	0.1							0.008125	77.871			0.26375	0.0494644			3960.61	0.99651			375	-1.22711
41	0.103	0.2							0.00833333	77.872			0.270417	0.050433			3959.65	0.99639			380	-0.86217
42	0.081	0.2							0.00854167	77.872			0.277083	0.0513494			3958.68	0.99631			385	-0.917241
43	0.076	0.2							0.00875	77.873			0.28375	0.0523329			3957.72	0.99628			390	-0.97856
44	0.073	0.2							0.00895833	77.874			0.290417	0.0529587			3956.76	0.9963			395	-1.0312
45	0.05	0.2							0.00916667	77.874			0.297083	0.0530258			3955.79	0.99632			400	-0.764657
46	0.082	0.2							0.009375	77.875			0.30375	0.0530034			3954.83	0.99633			405	-0.361947
47	0.146	0.2							0.00958333	77.876			0.310417	0.0534654			3953.86	0.9963			410	0.275818
48	0.203	0.2							0.00979167	77.877			0.317083	0.0540838			3952.9	0.99625			415	0.599079
49	0.461	0.2							0.01	77.877			0.32375	0.0542998			3951.93	0.99618			420	0.864233
50	0.333	0.2							0.0102083	77.878			0.330417	0.0539571			3950.97	0.99607			425	0.42883
51	0.213	0.2							0.0104167	77.879			0.337083	0.0534505			3950.01	0.9959			430	-1.19293
52	0.14	0.2							0.010625	77.879			0.34375	0.0529513			3949.04	0.99566			435	-3.44825
53	0.091	0.2							0.0108333	77.88			0.350417	0.0523999			3948.08	0.99539			440	-4.07812
54	0.083	0.2							0.0110417	77.881			0.357083	0.0520796			3947.11	0.99516			445	-3.34961
55	0.08	0.2							0.01125	77.881			0.36375	0.0523403			3946.15	0.99502			450	-2.571
56	0.076	0.2							0.0114583	77.882			0.370417	0.0533536			3945.18	0.99497			455	-3.13712
57	0.07	0.2							0.0116667	77.883			0.377083	0.0550374			3944.22	0.99497			460	-3.95426
58	0.068	0.2							0.011875	77.884			0.38375	0.0570416			3943.26	0.99493			465	-5.13257
59	0.06	0.2							0.0120833	77.884			0.390417	0.0590384			3942.29	0.99483			470	-4.66454
60	0.058	0.2							0.0122917	77.885			0.397083	0.0603199			3941.33	0.99469			475	-4.27563
61	0.056	0.3							0.0125	77.886			0.40375	0.0605136			3940.36	0.99456			480	-3.5922
62	0.055	0.3							0.0127083	77.886			0.410417	0.0599623			3939.4	0.99451			485	-4.12679
63	0.054	0.3							0.0129167	77.887			0.417083	0.0589415			3938.43	0.99455			490	-3.71272
64	0.055	0.3							0.013125	77.887			0.42375	0.057824			3937.47	0.99462			495	-3.23867
65	0.053	0.3							0.0133333	77.888			0.430417	0.0566021			3936.5	0.99465			500	-2.62793
66	0.055	0.3							0.0135417	77.888			0.437083	0.0556558			3935.54	0.99461
67	0.054	0.3							0.01375	77.888			0.44375	0.0550523			3934.58	0.99453
68	0.053	0.3							0.0139583	77.889			0.450417	0.0547692			3933.61	0.99447
69	0.052	0.3							0.0141667	77.89			0.457083	0.0548512			3932.65	0.99444
70	0.052	0.3							0.014375	77.891			0.46375	0.0552982			3931.68	0.9944
71	0.051	0.3							0.0145833	77.891			0.470417	0.056006			3930.72	0.99432
72	0.05	0.3							0.0147917	77.892			0.477083	0.0568032			3929.75	0.9942
73	0.05	0.3							0.015	77.893			0.48375	0.0577942			3928.79	0.9941
74	0.045	0.3							0.0152083	77.893			0.490417	0.0586286			3927.83	0.99408
75	0.044	0.3							0.0154167	77.894			0.497083	0.0592396			3926.86	0.99414
76	0.043	0.3							0.015625	77.895			0.50375	0.0595078			3925.9	0.99423
77	0.044	0.3							0.0158333	77.895			0.510417	0.0596344			3924.93	0.99426
78	0.044	0.3							0.0160417	77.896			0.517083	0.0596941			3923.97	0.99418
79	0.044	0.3							0.01625	77.897			0.52375	0.0595972			3923	0.99396
80	0.043	0.3							0.0164583	77.897			0.530417	0.0595003			3922.04	0.99365
									0.0166667	77.897			0.537083	0.0592843			3921.07	0.99333
									0.016875	77.897			0.54375	0.0585988			3920.11	0.99304
									0.0170833	77.897			0.550417	0.0576302			3919.15	0.99279
									0.0172917	77.897			0.557083	0.0567883			3918.18	0.99251
									0.0175	77.898			0.56375	0.0566244			3917.22	0.99219
									0.0177083	77.898			0.570417	0.0568405			3916.25	0.9919
									0.0179167	77.898			0.577083	0.0569299			3915.29	0.9917
									0.018125	77.898			0.58375	0.0574812			3914.32	0.99166
									0.0183333	77.898			0.590417	0.0584647			3913.36	0.99179
									0.0185417	77.898			0.597083	0.0599101			3912.4	0.99209
									0.01875	77.898			0.60375	0.0608042			3911.43	0.99249
									0.0189583	77.898			0.610417	0.0613555			3910.47	0.99294
									0.0191667	77.898			0.617083	0.0620931			3909.5	0.99343
									0.019375	77.899			0.62375	0.062868			3908.54	0.99397
									0.0195833	77.899			0.630417	0.0633374			3907.57	0.99454
									0.0197917	77.899			0.637083	0.0630841			3906.61	0.99499
									0.02	77.9			0.64375	0.062719			3905.65	0.99511
									0.0202083	77.9			0.650417	0.0623316			3904.68	0.99477
									0.0204167	77.9			0.657083	0.0621751			3903.72	0.99402
									0.020625	77.901			0.66375	0.0622943			3902.75	0.99313
									0.0208333	77.901			0.670417	0.0626594			3901.79	0.99242
									0.0210417	77.902			0.677083	0.0630915			3900.82	0.9921
									0.02125	77.902			0.68375	0.0633672			3899.86	0.99219
									0.0214583	77.903			0.690417	0.0632629			3898.89	0.99249
									0.0216667	77.903			0.697083	0.0622347			3897.93	0.9928
									0.021875	77.904			0.70375	0.0605285			3896.97	0.993
									0.0220833	77.905			0.710417	0.0594035			3896	0.99314
									0.0222917	77.905			0.717083	0.0594482			3895.04	0.99339
									0.0225	77.905			0.72375	0.0604615			3894.07	0.99379
									0.0227083	77.906			0.730417	0.0616759			3893.11	0.99422
									0.0229167	77.906			0.737083	0.0631809			3892.14	0.99444
									0.023125	77.907			0.74375	0.064373			3891.18	0.99434
									0.0233333	77.907			0.750417	0.0647753			3890.22	0.994
									0.0235417	77.907			0.757083	0.0646487			3889.25	0.99368
									0.02375	77.908			0.76375	0.0643879			3888.29	0.99357
									0.0239583	77.908			0.770417	0.0644401			3887.32	0.99371
									0.0241667	77.908			0.777083	0.0642836			3886.36	0.99391
									0.024375	77.908			0.78375	0.0642985			3885.39	0.994
									0.0245833	77.908			0.790417	0.0642464			3884.43	0.99391
									0.0247917	77.908			0.797083	0.0638962			3883.47	0.99375
									0.025	77.908			0.80375	0.0634119			3882.5	0.99364
									0.0252083	77.908			0.810417	0.0628605			3881.54	0.99362
									0.0254167	77.908			0.817083	0.0623986			3880.57	0.99365
									0.025625	77.908			0.82375	0.0620186			3879.61	0.99365
									0.0258333	77.908			0.830417	0.0618845			3878.64	0.99368
									0.0260417	77.908			0.837083	0.0619739			3877.68	0.99388
									0.02625	77.908			0.84375	0.0621006			3876.71	0.99432
									0.0264583	77.908			0.850417	0.062421			3875.75	0.99489
									0.0266667	77.908			0.857083	0.0632852			3874.79	0.99542
									0.026875	77.908			0.86375	0.0643656			3873.82	0.99576
									0.0270833	77.909			0.870417	0.065349			3872.86	0.9959
									0.0272917	77.909			0.877083	0.0659674			3871.89	0.99583
									0.0275	77.909			0.88375	0.0659525			3870.93	0.99559
									0.0277083	77.909			0.890417	0.0652075			3869.96	0.99525
									0.0279167	77.909			0.897083	0.0638738			3869	0.99489
									0.028125	77.909			0.90375	0.0625029			3868.04	0.9946
									0.0283333	77.909			0.910417	0.0611767			3867.07	0.99449
									0.0285417	77.909			0.917083	0.0599399			3866.11	0.99463
									0.02875	77.91			0.92375	0.0588			3865.14	0.99494
									0.0289583	77.91			0.930417	0.0580847			3864.18	0.99522
									0.0291667	77.91			0.937083	0.0580922			3863.21	0.99527
									0.029375	77.91			0.94375	0.0585988			3862.25	0.99514
									0.0295833	77.91			0.950417	0.0592098			3861.28	0.99501
									0.0297917	77.91			0.957083	0.0598133			3860.32	0.99508
									0.03	77.91			0.96375	0.0608042			3859.36	0.9954
									0.0302083	77.91			0.970417	0.0618994			3858.39	0.9959
									0.0304167	77.91			0.977083	0.0625476			3857.43	0.99643
									0.030625	77.91			0.98375	0.0625998			3856.46	0.99683
									0.0308333	77.91			0.990417	0.062786			3855.5	0.99688
									0.0310417	77.91			0.997083	0.0634268			3854.53	0.99645
									0.03125	77.91			1.00375	0.0640377			3853.57	0.99558
									0.0314583	77.91			1.01042	0.0643954			3852.61	0.9945
									0.0316667	77.91			1.01708	0.0647157			3851.64	0.99353
									0.031875	77.91			1.02375	0.0654534			3850.68	0.99291
									0.0320833	77.91			1.03042	0.0662655			3849.71	0.99283
									0.0322917	77.91			1.03708	0.0665933			3848.75	0.99329
									0.0325	77.91			1.04375	0.06634			3847.78	0.99416
									0.0327083	77.91			1.05042	0.0655428			3846.82	0.99522
									0.0329167	77.91			1.05708	0.0644326			3845.86	0.99625
									0.033125	77.91			1.06375	0.0631064			3844.89	0.99712
									0.0333333	77.911			1.07042	0.0619963			3843.93	0.99775
									0.0335417	77.911			1.07708	0.0612587			3842.96	0.99815
									0.03375	77.911			1.08375	0.0613108			3842	0.99838
									0.0339583	77.911			1.09042	0.0620112			3841.03	0.99848
									0.0341667	77.911			1.09708	0.062868			3840.07	0.99845
									0.034375	77.911			1.10375	0.063397			3839.1	0.99824
									0.0345833	77.911			1.11042	0.063628			3838.14	0.99779
									0.0347917	77.912			1.11708	0.0638664			3837.18	0.9971
									0.035	77.912			1.12375	0.0637323			3836.21	0.99634
									0.0352083	77.912			1.13042	0.063546			3835.25	0.99573
									0.0354167	77.912			1.13708	0.0637397			3834.28	0.99543
									0.035625	77.912			1.14375	0.064224			3833.32	0.99539
									0.0358333	77.913			1.15042	0.0646114			3832.35	0.9955
									0.0360417	77.913			1.15708	0.0652			3831.39	0.99567
									0.03625	77.913			1.16375	0.0662655			3830.43	0.99593
									0.0364583	77.913			1.17042	0.0672638			3829.46	0.99631
									0.0366667	77.913			1.17708	0.0675246			3828.5	0.99679
									0.036875	77.913			1.18375	0.0670627			3827.53	0.99726
									0.0370833	77.914			1.19042	0.0658631			3826.57	0.99763
									0.0372917	77.914			1.19708	0.0639334			3825.6	0.99794
									0.0375	77.914			1.20375	0.0619516			3824.64	0.99834
									0.0377083	77.914			1.21042	0.0604317			3823.67	0.99882
									0.0379167	77.914			1.21708	0.0598431			3822.71	0.99922
									0.038125	77.914			1.22375	0.0601858			3821.75	0.99927
									0.0383333	77.915			1.23042	0.0612661			3820.78	0.99884
									0.0385417	77.915			1.23708	0.0622794			3819.82	0.99801
									0.03875	77.915			1.24375	0.0628009			3818.85	0.99702
									0.0389583	77.915			1.25042	0.0633001			3817.89	0.99618
									0.0391667	77.915			1.25708	0.0636876			3816.92	0.99568
									0.039375	77.915			1.26375	0.0638664			3815.96	0.99547
									0.0395833	77.915			1.27042	0.0642017			3815	0.99539
									0.0397917	77.915			1.27708	0.0652522			3814.03	0.99529
									0.04	77.915			1.28375	0.0667721			3813.07	0.99522
									0.0402083	77.915			1.29042	0.0682697			3812.1	0.99536
									0.0404167	77.915			1.29708	0.069499			3811.14	0.99585
									0.040625	77.915			1.30375	0.0706986			3810.17	0.99666
									0.0408333	77.915			1.31042	0.0716299			3809.21	0.99753
									0.0410417	77.915			1.31708	0.0721663			3808.25	0.99815
									0.04125	77.915			1.32375	0.0719726			3807.28	0.99835
									0.0414583	77.915			1.33042	0.0709146			3806.32	0.9982
									0.0416667	77.915			1.33708	0.0698045			3805.35	0.99798
									0.041875	77.915			1.34375	0.0689402			3804.39	0.99793
									0.0420833	77.916			1.35042	0.0681728			3803.42	0.99811
									0.0422917	77.916			1.35708	0.0673011			3802.46	0.99834
									0.0425	77.916			1.36375	0.0668466			3801.49	0.99837
									0.0427083	77.915			1.37042	0.0670478			3800.53	0.99804
									0.0429167	77.915			1.37708	0.0670254			3799.57	0.9974
									0.043125	77.915			1.38375	0.0665411			3798.6	0.9967
									0.0433333	77.915			1.39042	0.0662208			3797.64	0.9962
									0.0435417	77.915			1.39708	0.0662506			3796.67	0.99597
									0.04375	77.915			1.40375	0.066191			3795.71	0.99586
									0.0439583	77.915			1.41042	0.0656992			3794.74	0.99577
									0.0441667	77.916			1.41708	0.0655055			3793.78	0.99571
									0.044375	77.916			1.42375	0.0659004			3792.82	0.99579
									0.0445833	77.916			1.43042	0.0661984			3791.85	0.99603
									0.0447917	77.917			1.43708	0.0665635			3790.89	0.99636
									0.045	77.917			1.44375	0.0674799			3789.92	0.99668
									0.0452083	77.918			1.45042	0.0692084			3788.96	0.99697
									0.0454167	77.918			1.45708	0.0710711			3787.99	0.99728
									0.045625	77.918			1.46375	0.0722259			3787.03	0.99758
									0.0458333	77.918			1.47042	0.073038			3786.06	0.9978
									0.0460417	77.919			1.47708	0.0736341			3785.1	0.99784
									0.04625	77.918			1.48375	0.0740811			3784.14	0.99772
									0.0464583	77.918			1.49042	0.074178			3783.17	0.99753
									0.0466667	77.918			1.49708	0.0737682			3782.21	0.99736
									0.046875	77.918			1.50375	0.0733733			3781.24	0.99725
									0.0470833	77.918			1.51042	0.0734702			3780.28	0.99714
									0.0472917	77.918			1.51708	0.0744984			3779.31	0.99697
									0.0475	77.918			1.52375	0.0762492			3778.35	0.99669
									0.0477083	77.918			1.53042	0.0782833			3777.39	0.99631
									0.0479167	77.917			1.53708	0.0800043			3776.42	0.99598
									0.048125	77.918			1.54375	0.0809655			3775.46	0.99584
									0.0483333	77.918			1.55042	0.0808686			3774.49	0.99599
									0.0485417	77.918			1.55708	0.0796095			3773.53	0.9964
									0.04875	77.919			1.56375	0.0774935			3772.56	0.99686
									0.0489583	77.919			1.57042	0.0751317			3771.6	0.99717
									0.0491667	77.92			1.57708	0.0734776			3770.64	0.99715
									0.049375	77.921			1.58375	0.0724867			3769.67	0.99684
									0.0495833	77.922			1.59042	0.0718832			3768.71	0.99637
									0.0497917	77.922			1.59708	0.0713021			3767.74	0.99592
									0.05	77.923			1.60375	0.0702962			3766.78	0.99561
									0.0502083	77.923			1.61042	0.0689626			3765.81	0.99552
									0.0504167	77.924			1.61708	0.0677556			3764.85	0.9956
									0.050625	77.924			1.62375	0.0675097			3763.88	0.99579
									0.0508333	77.924			1.63042	0.068225			3762.92	0.99603
									0.0510417	77.925			1.63708	0.0694543			3761.96	0.99632
									0.05125	77.925			1.64375	0.0709444			3760.99	0.9966
									0.0514583	77.925			1.65042	0.0720471			3760.03	0.99679
									0.0516667	77.925			1.65708	0.0725389			3759.06	0.99677
									0.051875	77.926			1.66375	0.0727177			3758.1	0.9965
									0.0520833	77.926			1.67042	0.0727177			3757.13	0.99614
									0.0522917	77.926			1.67708	0.0724271			3756.17	0.99593
									0.0525	77.926			1.68375	0.0722036			3755.21	0.99603
									0.0527083	77.926			1.69042	0.0726581			3754.24	0.99647
									0.0529167	77.927			1.69708	0.0737682			3753.28	0.99708
									0.053125	77.927			1.70375	0.0745803			3752.31	0.99752
									0.0533333	77.927			1.71042	0.0748634			3751.35	0.99747
									0.0535417	77.927			1.71708	0.075303			3750.38	0.99675
									0.05375	77.927			1.72375	0.0758246			3749.42	0.99548
									0.0539583	77.927			1.73042	0.0762716			3748.46	0.99405
									0.0541667	77.927			1.73708	0.0760928			3747.49	0.99284
									0.054375	77.927			1.74375	0.0758544			3746.53	0.99203
									0.0545833	77.926			1.75042	0.0759587			3745.56	0.99157
									0.0547917	77.926			1.75708	0.0761375			3744.6	0.99135
									0.055	77.926			1.76375	0.0764057			3743.63	0.99124
									0.0552083	77.926			1.77042	0.0767857			3742.67	0.99125
									0.0554167	77.926			1.77708	0.0778064			3741.7	0.99144
									0.055625	77.926			1.78375	0.0791624			3740.74	0.99192
									0.0558333	77.925			1.79042	0.0804812			3739.78	0.99264
									0.0560417	77.925			1.79708	0.081569			3738.81	0.99333
									0.05625	77.924			1.80375	0.0825748			3737.85	0.99367
									0.0564583	77.924			1.81042	0.0834391			3736.88	0.99348
									0.0566667	77.924			1.81708	0.0839308			3735.92	0.99286
									0.056875	77.923			1.82375	0.0840425			3734.95	0.99199
									0.0570833	77.923			1.83042	0.0840276			3733.99	0.99107
									0.0572917	77.922			1.83708	0.0839755			3733.03	0.99022
									0.0575	77.922			1.84375	0.0836775			3732.06	0.98956
									0.0577083	77.921			1.85042	0.0831485			3731.1	0.98913
									0.0579167	77.921			1.85708	0.0827238			3730.13	0.98896
									0.058125	77.92			1.86375	0.0825003			3729.17	0.98899
									0.0583333	77.92			1.87042	0.0822991			3728.2	0.98918
									0.0585417	77.919			1.87708	0.0821948			3727.24	0.98941
									0.05875	77.918			1.88375	0.0824034			3726.27	0.98956
									0.0589583	77.918			1.89042	0.0828803			3725.31	0.98952
									0.0591667	77.917			1.89708	0.083603			3724.35	0.98924
									0.059375	77.916			1.90375	0.0846535			3723.38	0.98878
									0.0595833	77.916			1.91042	0.086017			3722.42	0.98829
									0.0597917	77.915			1.91708	0.0875816			3721.45	0.98785
									0.06	77.914			1.92375	0.0889003			3720.49	0.98748
									0.0602083	77.913			1.93042	0.0902563			3719.52	0.98717
									0.0604167	77.912			1.93708	0.0918955			3718.56	0.98691
									0.060625	77.911			1.94375	0.093542			3717.6	0.98675
									0.0608333	77.91			1.95042	0.0949502			3716.63	0.98673
									0.0610417	77.909			1.95708	0.0965074			3715.67	0.98688
									0.06125	77.909			1.96375	0.0991598			3714.7	0.98713
									0.0614583	77.908			1.97042	0.102676			3713.74	0.98728
									0.0616667	77.907			1.97708	0.106215			3712.77	0.98708
									0.061875	77.906			1.98375	0.109561			3711.81	0.98637
									0.0620833	77.904			1.99042	0.112981			3710.85	0.98512
									0.0622917	77.903			1.99708	0.116296			3709.88	0.98355
									0.0625	77.902			2.00375	0.118755			3708.92	0.98197
									0.0627083	77.901			2.01042	0.120297			3707.95	0.98071
									0.0629167	77.9			2.01708	0.121318			3706.99	0.97992
									0.063125	77.898			2.02375	0.122286			3706.02	0.97959
									0.0633333	77.897			2.03042	0.12321			3705.06	0.97955
									0.0635417	77.896			2.03708	0.123903			3704.09	0.97954
									0.06375	77.895			2.04375	0.124522			3703.13	0.97931
									0.0639583	77.893			2.05042	0.124998			3702.17	0.97867
									0.0641667	77.892			2.05708	0.124998			3701.2	0.97764
									0.064375	77.89			2.06375	0.124462			3700.24	0.97638
									0.0645833	77.889			2.07042	0.123516			3699.27	0.97514
									0.0647917	77.887			2.07708	0.122219			3698.31	0.97411
									0.065	77.886			2.08375	0.120521			3697.34	0.9734
									0.0652083	77.885			2.09042	0.118092			3696.38	0.97296
									0.0654167	77.884			2.09708	0.115119			3695.42	0.97266
									0.065625	77.883			2.10375	0.11155			3694.45	0.97238
									0.0658333	77.881			2.11042	0.107996			3693.49	0.972
									0.0660417	77.881			2.11708	0.104994			3692.52	0.97142
									0.06625	77.88			2.12375	0.102766			3691.56	0.97043
									0.0664583	77.879			2.13042	0.10132			3690.59	0.9689
									0.0666667	77.878			2.13708	0.100456			3689.63	0.96678
									0.066875	77.877			2.14375	0.100017			3688.66	0.96424
									0.0670833	77.877			2.15042	0.0995174			3687.7	0.96163
									0.0672917	77.876			2.15708	0.0988096			3686.74	0.95927
									0.0675	77.875			2.16375	0.0977665			3685.77	0.9574
									0.0677083	77.874			2.17042	0.0968575			3684.81	0.95607
									0.0679167	77.873			2.17708	0.0963584			3683.84	0.95515
									0.068125	77.872			2.18375	0.096269			3682.88	0.95445
									0.0683333	77.872			2.19042	0.0965297			3681.91	0.9537
									0.0685417	77.871			2.19708	0.0967979			3680.95	0.95277
									0.06875	77.87			2.20375	0.097461			3679.99	0.95166
									0.0689583	77.869			2.21042	0.0980794			3679.02	0.95041
									0.0691667	77.868			2.21708	0.0984743			3678.06	0.94894
									0.069375	77.868			2.22375	0.098519			3677.09	0.94698
									0.0695833	77.867			2.23042	0.0983328			3676.13	0.94437
									0.0697917	77.866			2.23708	0.0978634			3675.16	0.94123
									0.07	77.865			2.24375	0.0966713			3674.2	0.93791
									0.0702083	77.865			2.25042	0.0952706			3673.24	0.93483
									0.0704167	77.864			2.25708	0.0944734			3672.27	0.93221
									0.070625	77.863			2.26375	0.0946373			3671.31	0.92996
									0.0708333	77.862			2.27042	0.094831			3670.34	0.92772
									0.0710417	77.862			2.27708	0.0942349			3669.38	0.92511
									0.07125	77.861			2.28375	0.0932515			3668.41	0.92204
									0.0714583	77.861			2.29042	0.0923276			3667.45	0.91875
									0.0716667	77.86			2.29708	0.0912473			3666.48	0.91564
									0.071875	77.86			2.30375	0.0896305			3665.52	0.91293
									0.0720833	77.859			2.31042	0.0879467			3664.56	0.91056
									0.0722917	77.859			2.31708	0.0874549			3663.59	0.90825
									0.0725	77.859			2.32375	0.0874698			3662.63	0.90576
									0.0727083	77.859			2.33042	0.0872985			3661.66	0.903
									0.0729167	77.858			2.33708	0.0866652			3660.7	0.90003
									0.073125	77.858			2.34375	0.0861362			3659.73	0.89694
									0.0733333	77.858			2.35042	0.0860691			3658.77	0.89374
									0.0735417	77.857			2.35708	0.0860095			3657.81	0.89036
									0.07375	77.857			2.36375	0.0861436			3656.84	0.88681
									0.0739583	77.857			2.37042	0.0866428			3655.88	0.88322
									0.0741667	77.857			2.37708	0.0871941			3654.91	0.87986
									0.074375	77.857			2.38375	0.0876486			3653.95	0.87689
									0.0745833	77.857			2.39042	0.0878051			3652.98	0.87419
									0.0747917	77.857			2.39708	0.0880733			3652.02	0.87136
									0.075	77.856			2.40375	0.0886396			3651.06	0.86791
									0.0752083	77.856			2.41042	0.0892058			3650.09	0.86357
									0.0754167	77.856			2.41708	0.0896603			3649.13	0.85839
									0.075625	77.856			2.42375	0.0900701			3648.16	0.8528
									0.0758333	77.856			2.43042	0.0904426			3647.2	0.8474
									0.0760417	77.856			2.43708	0.090614			3646.23	0.84265
									0.07625	77.856			2.44375	0.0904128			3645.27	0.83863
									0.0764583	77.856			2.45042	0.0903234			3644.3	0.83511
									0.0766667	77.856			2.45708	0.0905395			3643.34	0.8318
									0.076875	77.856			2.46375	0.0907332			3642.38	0.82847
									0.0770833	77.856			2.47042	0.0907853			3641.41	0.825
									0.0772917	77.856			2.47708	0.0907928			3640.45	0.82129
									0.0775	77.857			2.48375	0.0915155			3639.48	0.81738
									0.0777083	77.857			2.49042	0.0925958			3638.52	0.81335
									0.0779167	77.858			2.49708	0.093393			3637.55	0.80933
									0.078125	77.858			2.50375	0.0937879			3636.59	0.80539
									0.0783333	77.859			2.51042	0.0942126			3635.63	0.80153
									0.0785417	77.859			2.51708	0.0953525			3634.66	0.79773
									0.07875	77.86			2.52375	0.0962764			3633.7	0.794
									0.0789583	77.86			2.53042	0.0967905			3632.73	0.7903
									0.0791667	77.861			2.53708	0.0972748			3631.77	0.78648
									0.079375	77.861			2.54375	0.097923			3630.8	0.78233
									0.0795833	77.861			2.55042	0.0988096			3629.84	0.77772
									0.0797917	77.862			2.55708	0.0991002			3628.87	0.77271
									0.08	77.862			2.56375	0.0991076			3627.91	0.76756
									0.0802083	77.863			2.57042	0.0991896			3626.95	0.76259
									0.0804167	77.863			2.57708	0.0997335			3625.98	0.75814
									0.080625	77.864			2.58375	0.100866			3625.02	0.75437
									0.0808333	77.864			2.59042	0.101835			3624.05	0.7512
									0.0810417	77.864			2.59708	0.102572			3623.09	0.74831
									0.08125	77.864			2.60375	0.103287			3622.12	0.74534
									0.0814583	77.865			2.61042	0.103936			3621.16	0.74199
									0.0816667	77.865			2.61708	0.104405			3620.2	0.73815
									0.081875	77.865			2.62375	0.104077			3619.23	0.73389
									0.0820833	77.866			2.63042	0.103317			3618.27	0.7294
									0.0822917	77.866			2.63708	0.102267			3617.3	0.72496
									0.0825	77.866			2.64375	0.101253			3616.34	0.72079
									0.0827083	77.866			2.65042	0.100806			3615.37	0.71693
									0.0829167	77.866			2.65708	0.10094			3614.41	0.71326
									0.083125	77.867			2.66375	0.102103			3613.45	0.70957
									0.0833333	77.867			2.67042	0.103697			3612.48	0.70572
									0.0835417	77.867			2.67708	0.105582			3611.52	0.70172
									0.08375	77.866			2.68375	0.107281			3610.55	0.69766
									0.0839583	77.866			2.69042	0.108331			3609.59	0.69362
									0.0841667	77.866			2.69708	0.109121			3608.62	0.68966
									0.084375	77.866			2.70375	0.109836			3607.66	0.68579
									0.0845833	77.866			2.71042	0.111051			3606.69	0.68204
									0.0847917	77.866			2.71708	0.112772			3605.73	0.67847
									0.085	77.866			2.72375	0.11491			3604.77	0.67514
									0.0852083	77.866			2.73042	0.117816			3603.8	0.67201
									0.0854167	77.867			2.73708	0.121415			3602.84	0.66895
									0.085625	77.867			2.74375	0.125557			3601.87	0.6658
									0.0858333	77.867			2.75042	0.129998			3600.91	0.66248
									0.0860417	77.867			2.75708	0.13455			3599.94	0.65896
									0.08625	77.867			2.76375	0.139408			3598.98	0.65531
									0.0864583	77.868			2.77042	0.143893			3598.02	0.65162
									0.0866667	77.868			2.77708	0.147514			3597.05	0.64797
									0.086875	77.868			2.78375	0.149928			3596.09	0.64437
									0.0870833	77.868			2.79042	0.151478			3595.12	0.64084
									0.0872917	77.868			2.79708	0.152469			3594.16	0.63737
									0.0875	77.869			2.80375	0.152595			3593.19	0.63401
									0.0877083	77.869			2.81042	0.152171			3592.23	0.63082
									0.0879167	77.869			2.81708	0.151716			3591.26	0.62778
									0.088125	77.869			2.82375	0.151865			3590.3	0.62475
									0.0883333	77.869			2.83042	0.152446			3589.34	0.62156
									0.0885417	77.869			2.83708	0.152856			3588.37	0.61807
									0.08875	77.869			2.84375	0.153072			3587.41	0.61432
									0.0889583	77.869			2.85042	0.153273			3586.44	0.61046
									0.0891667	77.869			2.85708	0.153378			3585.48	0.60672
									0.089375	77.869			2.86375	0.153035			3584.51	0.60327
									0.0895833	77.869			2.87042	0.15232			3583.55	0.60019
									0.0897917	77.869			2.87708	0.151426			3582.59	0.59739
									0.09	77.869			2.88375	0.150397			3581.62	0.59468
									0.0902083	77.869			2.89042	0.14881			3580.66	0.5919
									0.0904167	77.869			2.89708	0.147022			3579.69	0.589
									0.090625	77.869			2.90375	0.145294			3578.73	0.58598
									0.0908333	77.869			2.91042	0.143521			3577.76	0.58287
									0.0910417	77.869			2.91708	0.141442			3576.8	0.57971
									0.09125	77.869			2.92375	0.139132			3575.84	0.57655
									0.0914583	77.869			2.93042	0.137396			3574.87	0.57345
									0.0916667	77.869			2.93708	0.135921			3573.91	0.57048
									0.091875	77.869			2.94375	0.134781			3572.94	0.56769
									0.0920833	77.869			2.95042	0.134006			3571.98	0.56507
									0.0922917	77.869			2.95708	0.134036			3571.01	0.56254
									0.0925	77.869			2.96375	0.13455			3570.05	0.55994
									0.0927083	77.869			2.97042	0.135064			3569.08	0.55707
									0.0929167	77.869			2.97708	0.135623			3568.12	0.55385
									0.093125	77.869			2.98375	0.135899			3567.16	0.55032
									0.0933333	77.869			2.99042	0.13569			3566.19	0.54665
									0.0935417	77.87			2.99708	0.135168			3565.23	0.5431
									0.09375	77.87			3.00375	0.135258			3564.26	0.53986
									0.0939583	77.869			3.01042	0.136234			3563.3	0.53698
									0.0941667	77.869			3.01708	0.137694			3562.33	0.53437
									0.094375	77.869			3.02375	0.13949			3561.37	0.5319
									0.0945833	77.869			3.03042	0.141405			3560.41	0.52943
									0.0947917	77.868			3.03708	0.143297			3559.44	0.5269
									0.095	77.868			3.04375	0.144422			3558.48	0.52431
									0.0952083	77.868			3.05042	0.144571			3557.51	0.52172
									0.0954167	77.867			3.05708	0.144213			3556.55	0.51915
									0.095625	77.867			3.06375	0.143573			3555.58	0.5166
									0.0958333	77.866			3.07042	0.143029			3554.62	0.51404
									0.0960417	77.866			3.07708	0.142537			3553.65	0.51143
									0.09625	77.865			3.08375	0.142358			3552.69	0.50876
									0.0964583	77.865			3.09042	0.142537			3551.73	0.50606
									0.0966667	77.865			3.09708	0.142507			3550.76	0.50338
									0.096875	77.864			3.10375	0.142373			3549.8	0.50076
									0.0970833	77.864			3.11042	0.142246			3548.83	0.49819
									0.0972917	77.863			3.11708	0.142097			3547.87	0.49563
									0.0975	77.863			3.12375	0.14168			3546.9	0.49305
									0.0977083	77.863			3.13042	0.141099			3545.94	0.49041
									0.0979167	77.862			3.13708	0.141039			3544.98	0.48774
									0.098125	77.862			3.14375	0.141241			3544.01	0.48511
									0.0983333	77.861			3.15042	0.141591			3543.05	0.48259
									0.0985417	77.861			3.15708	0.142097			3542.08	0.48021
									0.09875	77.86			3.16375	0.14285			3541.12	0.47796
									0.0989583	77.859			3.17042	0.143684			3540.15	0.47579
									0.0991667	77.859			3.17708	0.144348			3539.19	0.47363
									0.099375	77.858			3.18375	0.144921			3538.23	0.47143
									0.0995833	77.858			3.19042	0.145085			3537.26	0.46917
									0.0997917	77.857			3.19708	0.144556			3536.3	0.46685
									0.1	77.857			3.20375	0.143647			3535.33	0.46453
									0.100208	77.857			3.21042	0.142813			3534.37	0.46227
									0.100417	77.856			3.21708	0.142276			3533.4	0.4601
									0.100625	77.856			3.22375	0.142097			3532.44	0.45803
									0.100833	77.855			3.23042	0.142612			3531.47	0.45601
									0.101042	77.855			3.23708	0.143848			3530.51	0.45399
									0.10125	77.854			3.24375	0.145502			3529.55	0.45192
									0.101458	77.854			3.25042	0.147164			3528.58	0.44977
									0.101667	77.854			3.25708	0.1489			3527.62	0.44758
									0.101875	77.854			3.26375	0.150397			3526.65	0.44539
									0.102083	77.853			3.27042	0.150971			3525.69	0.44323
									0.102292	77.853			3.27708	0.150852			3524.72	0.4411
									0.1025	77.853			3.28375	0.15042			3523.76	0.43899
									0.102708	77.853			3.29042	0.150457			3522.8	0.4369
									0.102917	77.853			3.29708	0.150606			3521.83	0.43483
									0.103125	77.853			3.30375	0.150971			3520.87	0.43282
									0.103333	77.853			3.31042	0.151768			3519.9	0.43088
									0.103542	77.853			3.31708	0.153199			3518.94	0.42902
									0.10375	77.853			3.32375	0.155292			3517.97	0.42723
									0.103958	77.853			3.33042	0.157319			3517.01	0.42548
									0.104167	77.853			3.33708	0.159107			3516.05	0.42377
									0.104375	77.852			3.34375	0.160478			3515.08	0.42207
									0.104583	77.852			3.35042	0.161611			3514.12	0.42039
									0.104792	77.852			3.35708	0.162303			3513.15	0.4187
									0.105	77.852			3.36375	0.162475			3512.19	0.41699
									0.105208	77.852			3.37042	0.162266			3511.22	0.41523
									0.105417	77.852			3.37708	0.16202			3510.26	0.41342
									0.105625	77.852			3.38375	0.162259			3509.29	0.4116
									0.105833	77.852			3.39042	0.163212			3508.33	0.40982
									0.106042	77.852			3.39708	0.164524			3507.37	0.40814
									0.10625	77.852			3.40375	0.165671			3506.4	0.40657
									0.106458	77.852			3.41042	0.166386			3505.44	0.40506
									0.106667	77.851			3.41708	0.167146			3504.47	0.40355
									0.106875	77.851			3.42375	0.167832			3503.51	0.40197
									0.107083	77.851			3.43042	0.16851			3502.54	0.4003
									0.107292	77.851			3.43708	0.169441			3501.58	0.3986
									0.1075	77.851			3.44375	0.170939			3500.62	0.39695
									0.107708	77.851			3.45042	0.173107			3499.65	0.39539
									0.107917	77.851			3.45708	0.175036			3498.69	0.39396
									0.108125	77.851			3.46375	0.176512			3497.72	0.39259
									0.108333	77.851			3.47042	0.177644			3496.76	0.39124
									0.108542	77.851			3.47708	0.178948			3495.79	0.38985
									0.10875	77.851			3.48375	0.180289			3494.83	0.38843
									0.108958	77.851			3.49042	0.181273			3493.86	0.38699
									0.109167	77.851			3.49708	0.182122			3492.9	0.38556
									0.109375	77.851			3.50375	0.183195			3491.94	0.38418
									0.109583	77.851			3.51042	0.184573			3490.97	0.38284
									0.109792	77.851			3.51708	0.185572			3490.01	0.38155
									0.11	77.851			3.52375	0.185914			3489.04	0.38028
									0.110208	77.851			3.53042	0.185892			3488.08	0.37902
									0.110417	77.851			3.53708	0.185885			3487.11	0.37778
									0.110625	77.851			3.54375	0.186265			3486.15	0.37655
									0.110833	77.851			3.55042	0.186749			3485.19	0.37535
									0.111042	77.851			3.55708	0.187688			3484.22	0.37416
									0.11125	77.851			3.56375	0.189386			3483.26	0.37297
									0.111458	77.852			3.57042	0.191666			3482.29	0.37177
									0.111667	77.852			3.57708	0.193939			3481.33	0.37056
									0.111875	77.852			3.58375	0.195704			3480.36	0.36936
									0.112083	77.852			3.59042	0.197537			3479.4	0.36821
									0.112292	77.852			3.59708	0.199407			3478.44	0.3671
									0.1125	77.853			3.60375	0.200801			3477.47	0.36605
									0.112708	77.853			3.61042	0.201724			3476.51	0.36502
									0.112917	77.854			3.61708	0.202425			3475.54	0.36398
									0.113125	77.854			3.62375	0.203095			3474.58	0.36294
									0.113333	77.855			3.63042	0.203431			3473.61	0.3619
									0.113542	77.855			3.63708	0.204176			3472.65	0.3609
									0.11375	77.856			3.64375	0.206284			3471.68	0.35995
									0.113958	77.857			3.65042	0.209473			3470.72	0.35906
									0.114167	77.858			3.65708	0.213094			3469.76	0.35823
									0.114375	77.859			3.66375	0.216566			3468.79	0.35742
									0.114583	77.859			3.67042	0.219502			3467.83	0.35659
									0.114792	77.86			3.67708	0.221364			3466.86	0.35575
									0.115	77.861			3.68375	0.221752			3465.9	0.3549
									0.115208	77.861			3.69042	0.221439			3464.93	0.35404
									0.115417	77.862			3.69708	0.221588			3463.97	0.35319
									0.115625	77.862			3.70375	0.222705			3463.01	0.35236
									0.115833	77.863			3.71042	0.224642			3462.04	0.35155
									0.116042	77.863			3.71708	0.226945			3461.08	0.35076
									0.11625	77.864			3.72375	0.229523			3460.11	0.34999
									0.116458	77.864			3.73042	0.232324			3459.15	0.34925
									0.116667	77.865			3.73708	0.234701			3458.18	0.34855
									0.116875	77.865			3.74375	0.236437			3457.22	0.34788
									0.117083	77.866			3.75042	0.238188			3456.25	0.34726
									0.117292	77.866			3.75708	0.240192			3455.29	0.34667
									0.1175	77.867			3.76375	0.242449			3454.33	0.34611
									0.117708	77.867			3.77042	0.244729			3453.36	0.34558
									0.117917	77.868			3.77708	0.247248			3452.4	0.34508
									0.118125	77.869			3.78375	0.249892			3451.43	0.34462
									0.118333	77.87			3.79042	0.251792			3450.47	0.34419
									0.118542	77.87			3.79708	0.252999			3449.5	0.34378
									0.11875	77.871			3.80375	0.254102			3448.54	0.34333
									0.118958	77.872			3.81042	0.255458			3447.58	0.34284
									0.119167	77.872			3.81708	0.256807			3446.61	0.34229
									0.119375	77.873			3.82375	0.257805			3445.65	0.34172
									0.119583	77.874			3.83042	0.258937			3444.68	0.34117
									0.119792	77.874			3.83708	0.260457			3443.72	0.34069
									0.12	77.875			3.84375	0.262193			3442.75	0.34029
									0.120208	77.875			3.85042	0.263914			3441.79	0.33996
									0.120417	77.876			3.85708	0.265814			3440.83	0.33968
									0.120625	77.877			3.86375	0.268377			3439.86	0.33944
									0.120833	77.877			3.87042	0.271559			3438.9	0.33922
									0.121042	77.877			3.87708	0.27512			3437.93	0.33902
									0.12125	77.878			3.88375	0.278607			3436.97	0.33883
									0.121458	77.878			3.89042	0.281826			3436	0.33863
									0.121667	77.878			3.89708	0.28459			3435.04	0.33842
									0.121875	77.879			3.90375	0.287145			3434.07	0.33821
									0.122083	77.879			3.91042	0.290006			3433.11	0.33801
									0.122292	77.879			3.91708	0.293493			3432.15	0.33784
									0.1225	77.879			3.92375	0.297472			3431.18	0.33769
									0.122708	77.88			3.93042	0.301592			3430.22	0.33757
									0.122917	77.88			3.93708	0.305898			3429.25	0.33746
									0.123125	77.88			3.94375	0.310324			3428.29	0.33736
									0.123333	77.88			3.95042	0.31478			3427.32	0.33726
									0.123542	77.88			3.95708	0.318997			3426.36	0.33719
									0.12375	77.88			3.96375	0.323303			3425.4	0.33714
									0.123958	77.88			3.97042	0.327751			3424.43	0.33712
									0.124167	77.881			3.97708	0.332475			3423.47	0.33714
									0.124375	77.881			3.98375	0.337817			3422.5	0.33716
									0.124583	77.881			3.99042	0.343688			3421.54	0.33719
									0.124792	77.881			3.99708	0.350319			3420.57	0.33721
									0.125	77.881			4.00375	0.357389			3419.61	0.33723
									0.125208	77.881			4.01042	0.365116			3418.65	0.33728
									0.125417	77.881			4.01708	0.373282			3417.68	0.33739
									0.125625	77.881			4.02375	0.381701			3416.72	0.33755
									0.125833	77.881			4.03042	0.390522			3415.75	0.33776
									0.126042	77.881			4.03708	0.400081			3414.79	0.33799
									0.12625	77.881			4.04375	0.410751			3413.82	0.33822
									0.126458	77.88			4.05042	0.422813			3412.86	0.33844
									0.126667	77.879			4.05708	0.436597			3411.89	0.33866
									0.126875	77.879			4.06375	0.452042			3410.93	0.3389
									0.127083	77.879			4.07042	0.469632			3409.97	0.33917
									0.127292	77.878			4.07708	0.489332			3409	0.33946
									0.1275	77.877			4.08375	0.511378			3408.04	0.33976
									0.127708	77.876			4.09042	0.535786			3407.07	0.34006
									0.127917	77.876			4.09708	0.563249			3406.11	0.34035
									0.128125	77.875			4.10375	0.594743			3405.14	0.34066
									0.128333	77.875			4.11042	0.630431			3404.18	0.34099
									0.128542	77.874			4.11708	0.670321			3403.22	0.34134
									0.12875	77.873			4.12375	0.71457			3402.25	0.34172
									0.128958	77.873			4.13042	0.764258			3401.29	0.34212
									0.129167	77.872			4.13708	0.819989			3400.32	0.34255
									0.129375	77.871			4.14375	0.882097			3399.36	0.343
									0.129583	77.87			4.15042	0.950843			3398.39	0.34346
									0.129792	77.87			4.15708	1.02776			3397.43	0.34392
									0.13	77.869			4.16375	1.1145			3396.46	0.34441
									0.130208	77.868			4.17042	1.21301			3395.5	0.3449
									0.130417	77.868			4.17708	1.32491			3394.54	0.3454
									0.130625	77.867			4.18375	1.45244			3393.57	0.34592
									0.130833	77.866			4.19042	1.59825			3392.61	0.34645
									0.131042	77.865			4.19708	1.76541			3391.64	0.34702
									0.13125	77.865			4.20375	1.95804			3390.68	0.34759
									0.131458	77.864			4.21042	2.18053			3389.71	0.34819
									0.131667	77.863			4.21708	2.43916			3388.75	0.34879
									0.131875	77.862			4.22375	2.74123			3387.79	0.34939
									0.132083	77.862			4.23042	3.09625			3386.82	0.35
									0.132292	77.861			4.23708	3.51536			3385.86	0.3506
									0.1325	77.86			4.24375	4.01171			3384.89	0.35122
									0.132708	77.859			4.25042	4.60026			3383.93	0.35186
									0.132917	77.859			4.25708	5.29668			3382.96	0.35252
									0.133125	77.858			4.26375	6.11627			3382	0.35321
									0.133333	77.858			4.27042	7.0699			3381.04	0.35392
									0.133542	77.857			4.27708	8.16085			3380.07	0.35464
									0.13375	77.857			4.28375	9.38213			3379.11	0.35538
									0.133958	77.857			4.29042	10.7151			3378.14	0.35614
									0.134167	77.856			4.29708	12.1287			3377.18	0.35694
									0.134375	77.855			4.30375	13.5823			3376.21	0.35776
									0.134583	77.855			4.31042	15.0318			3375.25	0.35861
									0.134792	77.854			4.31708	16.4354			3374.28	0.35947
									0.135	77.854			4.32375	17.7581			3373.32	0.36032
									0.135208	77.853			4.33042	18.9743			3372.36	0.36117
									0.135417	77.853			4.33708	20.0704			3371.39	0.36201
									0.135625	77.852			4.34375	21.0456			3370.43	0.36286
									0.135833	77.852			4.35042	21.9104			3369.46	0.36372
									0.136042	77.851			4.35708	22.6828			3368.5	0.3646
									0.13625	77.851			4.36375	23.3862			3367.53	0.3655
									0.136458	77.85			4.37042	24.048			3366.57	0.36641
									0.136667	77.85			4.37708	24.6984			3365.61	0.36734
									0.136875	77.85			4.38375	25.3682			3364.64	0.36829
									0.137083	77.849			4.39042	26.0843			3363.68	0.36927
									0.137292	77.849			4.39708	26.8658			3362.71	0.37027
									0.1375	77.849			4.40375	27.7225			3361.75	0.37128
									0.137708	77.849			4.41042	28.6508			3360.78	0.3723
									0.137917	77.848			4.41708	29.6324			3359.82	0.3733
									0.138125	77.848			4.42375	30.6346			3358.85	0.37431
									0.138333	77.848			4.43042	31.6162			3357.89	0.37531
									0.138542	77.848			4.43708	32.5353			3356.93	0.37632
									0.13875	77.848			4.44375	33.3568			3355.96	0.37733
									0.138958	77.848			4.45042	34.0611			3355	0.37836
									0.139167	77.848			4.45708	34.65			3354.03	0.37941
									0.139375	77.848			4.46375	35.1526			3353.07	0.38048
									0.139583	77.849			4.47042	35.6292			3352.1	0.38158
									0.139792	77.849			4.47708	36.1723			3351.14	0.38271
									0.14	77.849			4.48375	36.8867			3350.18	0.38386
									0.140208	77.849			4.49042	37.8358			3349.21	0.385
									0.140417	77.85			4.49708	38.9913			3348.25	0.38614
									0.140625	77.85			4.50375	40.2328			3347.28	0.38727
									0.140833	77.85			4.51042	41.3895			3346.32	0.38839
									0.141042	77.85			4.51708	42.2733			3345.35	0.38952
									0.14125	77.85			4.52375	42.696			3344.39	0.39066
									0.141458	77.851			4.53042	42.5091			3343.43	0.39183
									0.141667	77.851			4.53708	41.6586			3342.46	0.393
									0.141875	77.851			4.54375	40.2035			3341.5	0.39419
									0.142083	77.851			4.55042	38.2796			3340.53	0.39538
									0.142292	77.852			4.55708	36.0487			3339.57	0.39658
									0.1425	77.852			4.56375	33.6739			3338.6	0.3978
									0.142708	77.852			4.57042	31.3129			3337.64	0.39902
									0.142917	77.852			4.57708	29.0999			3336.67	0.40025
									0.143125	77.852			4.58375	27.1237			3335.71	0.40149
									0.143333	77.853			4.59042	25.4168			3334.75	0.40272
									0.143542	77.853			4.59708	23.9676			3333.78	0.40396
									0.14375	77.853			4.60375	22.745			3332.82	0.40519
									0.143958	77.854			4.61042	21.7148			3331.85	0.40643
									0.144167	77.854			4.61708	20.8488			3330.89	0.40766
									0.144375	77.855			4.62375	20.1236			3329.92	0.40887
									0.144583	77.855			4.63042	19.5206			3328.96	0.41008
									0.144792	77.856			4.63708	19.0273			3328	0.41128
									0.145	77.857			4.64375	18.636			3327.03	0.4125
									0.145208	77.857			4.65042	18.3454			3326.07	0.41373
									0.145417	77.858			4.65708	18.1575			3325.1	0.41497
									0.145625	77.858			4.66375	18.0794			3324.14	0.41624
									0.145833	77.859			4.67042	18.1196			3323.17	0.4175
									0.146042	77.86			4.67708	18.2858			3322.21	0.41875
									0.14625	77.861			4.68375	18.5814			3321.24	0.41999
									0.146458	77.861			4.69042	19.0039			3320.28	0.42121
									0.146667	77.862			4.69708	19.5447			3319.32	0.42241
									0.146875	77.862			4.70375	20.1865			3318.35	0.42359
									0.147083	77.863			4.71042	20.902			3317.39	0.42478
									0.147292	77.864			4.71708	21.6577			3316.42	0.42597
									0.1475	77.864			4.72375	22.4207			3315.46	0.42716
									0.147708	77.865			4.73042	23.1699			3314.49	0.42834
									0.147917	77.866			4.73708	23.9057			3313.53	0.4295
									0.148125	77.867			4.74375	24.6589			3312.57	0.43064
									0.148333	77.867			4.75042	25.4934			3311.6	0.43176
									0.148542	77.868			4.75708	26.4996			3310.64	0.43285
									0.14875	77.869			4.76375	27.7781			3309.67	0.43394
									0.148958	77.869			4.77042	29.4131			3308.71	0.43503
									0.149167	77.87			4.77708	31.4453			3307.74	0.43612
									0.149375	77.87			4.78375	33.8516			3306.78	0.43723
									0.149583	77.871			4.79042	36.5368			3305.82	0.43836
									0.149792	77.871			4.79708	39.3393			3304.85	0.4395
									0.15	77.871			4.80375	42.0494			3303.89	0.44064
									0.150208	77.872			4.81042	44.4383			3302.92	0.44178
									0.150417	77.872			4.81708	46.296			3301.96	0.44289
									0.150625	77.873			4.82375	47.464			3300.99	0.44398
									0.150833	77.873			4.83042	47.8588			3300.03	0.44505
									0.151042	77.873			4.83708	47.4796			3299.06	0.44611
									0.15125	77.874			4.84375	46.4031			3298.1	0.44715
									0.151458	77.875			4.85042	44.7643			3297.14	0.44816
									0.151667	77.875			4.85708	42.7285			3296.17	0.44916
									0.151875	77.876			4.86375	40.4624			3295.21	0.45014
									0.152083	77.876			4.87042	38.1111			3294.24	0.4511
									0.152292	77.876			4.87708	35.7863			3293.28	0.45206
									0.1525	77.877			4.88375	33.5623			3292.31	0.45303
									0.152708	77.877			4.89042	31.4818			3291.35	0.45403
									0.152917	77.877			4.89708	29.5645			3290.39	0.45505
									0.153125	77.877			4.90375	27.8173			3289.42	0.4561
									0.153333	77.878			4.91042	26.2409			3288.46	0.45715
									0.153542	77.878			4.91708	24.8318			3287.49	0.45821
									0.15375	77.878			4.92375	23.5837			3286.53	0.45926
									0.153958	77.879			4.93042	22.4861			3285.56	0.4603
									0.154167	77.879			4.93708	21.5233			3284.6	0.46133
									0.154375	77.88			4.94375	20.6752			3283.64	0.46235
									0.154583	77.88			4.95042	19.9182			3282.67	0.46336
									0.154792	77.88			4.95708	19.2273			3281.71	0.46434
									0.155	77.881			4.96375	18.5781			3280.74	0.46532
									0.155208	77.881			4.97042	17.9502			3279.78	0.46627
									0.155417	77.881			4.97708	17.3295			3278.81	0.46723
									0.155625	77.882			4.98375	16.709			3277.85	0.46818
									0.155833	77.882			4.99042	16.0879			3276.88	0.46913
									0.156042	77.883			4.99708	15.4719			3275.92	0.47008
									0.15625	77.883			5.00375	14.8722			3274.96	0.47102
									0.156458	77.883			5.01042	14.3042			3273.99	0.47197
									0.156667	77.883			5.01708	13.7883			3273.03	0.47291
									0.156875	77.883			5.02375	13.3513			3272.06	0.47388
									0.157083	77.883			5.03042	13.0291			3271.1	0.47488
									0.157292	77.883			5.03708	12.8709			3270.13	0.47592
									0.1575	77.883			5.04375	12.9411			3269.17	0.47698
									0.157708	77.883			5.05042	13.3243			3268.21	0.47808
									0.157917	77.883			5.05708	14.1208			3267.24	0.47918
									0.158125	77.883			5.06375	15.4376			3266.28	0.48028
									0.158333	77.883			5.07042	17.3696			3265.31	0.48137
									0.158542	77.883			5.07708	19.9738			3264.35	0.48244
									0.15875	77.883			5.08375	23.2404			3263.38	0.48349
									0.158958	77.883			5.09042	27.0672			3262.42	0.48452
									0.159167	77.883			5.09708	31.2537			3261.45	0.48553
									0.159375	77.883			5.10375	35.5177			3260.49	0.48652
									0.159583	77.883			5.11042	39.542			3259.53	0.4875
									0.159792	77.883			5.11708	43.0344			3258.56	0.48849
									0.16	77.883			5.12375	45.7869			3257.6	0.48949
									0.160208	77.883			5.13042	47.7141			3256.63	0.49053
									0.160417	77.883			5.13708	48.8608			3255.67	0.49162
									0.160625	77.883			5.14375	49.3795			3254.7	0.49274
									0.160833	77.883			5.15042	49.48			3253.74	0.49391
									0.161042	77.883			5.15708	49.3717			3252.78	0.49508
									0.16125	77.883			5.16375	49.2132			3251.81	0.49624
									0.161458	77.883			5.17042	49.0855			3250.85	0.49736
									0.161667	77.883			5.17708	48.9887			3249.88	0.49845
									0.161875	77.883			5.18375	48.8565			3248.92	0.49953
									0.162083	77.882			5.19042	48.5832			3247.95	0.50062
									0.162292	77.882			5.19708	48.0517			3246.99	0.50175
									0.1625	77.882			5.20375	47.1619			3246.03	0.50291
									0.162708	77.882			5.21042	45.8511			3245.06	0.50411
									0.162917	77.881			5.21708	44.1098			3244.1	0.50533
									0.163125	77.881			5.22375	41.9898			3243.13	0.50654
									0.163333	77.881			5.23042	39.5983			3242.17	0.50775
									0.163542	77.881			5.23708	37.0767			3241.2	0.50895
									0.16375	77.88			5.24375	34.5678			3240.24	0.51015
									0.163958	77.88			5.25042	32.1799			3239.27	0.51136
									0.164167	77.88			5.25708	29.9655			3238.31	0.51256
									0.164375	77.879			5.26375	27.9239			3237.35	0.51375
									0.164583	77.879			5.27042	26.0271			3236.38	0.51494
									0.164792	77.879			5.27708	24.2441			3235.42	0.51613
									0.165	77.879			5.28375	22.5535			3234.45	0.51733
									0.165208	77.878			5.29042	20.9562			3233.49	0.51857
									0.165417	77.878			5.29708	19.4763			3232.52	0.51985
									0.165625	77.878			5.30375	18.1477			3231.56	0.52118
									0.165833	77.877			5.31042	16.9885			3230.6	0.52253
									0.166042	77.877			5.31708	15.9912			3229.63	0.52391
									0.16625	77.877			5.32375	15.132			3228.67	0.5253
									0.166458	77.877			5.33042	14.3839			3227.7	0.52669
									0.166667	77.877			5.33708	13.7249			3226.74	0.5281
									0.166875	77.877			5.34375	13.1386			3225.77	0.52951
									0.167083	77.877			5.35042	12.6127			3224.81	0.53091
									0.167292	77.877			5.35708	12.137			3223.84	0.53233
									0.1675	77.876			5.36375	11.7039			3222.88	0.53375
									0.167708	77.876			5.37042	11.3077			3221.92	0.53519
									0.167917	77.876			5.37708	10.9443			3220.95	0.53664
									0.168125	77.876			5.38375	10.6107			3219.99	0.5381
									0.168333	77.875			5.39042	10.306			3219.02	0.53956
									0.168542	77.875			5.39708	10.0291			3218.06	0.54102
									0.16875	77.875			5.40375	9.77815			3217.09	0.54249
									0.168958	77.875			5.41042	9.55017			3216.13	0.54398
									0.169167	77.875			5.41708	9.34057			3215.17	0.54549
									0.169375	77.875			5.42375	9.14305			3214.2	0.547
									0.169583	77.874			5.43042	8.95073			3213.24	0.54851
									0.169792	77.874			5.43708	8.75834			3212.27	0.55003
									0.17	77.874			5.44375	8.56184			3211.31	0.55153
									0.170208	77.873			5.45042	8.35934			3210.34	0.55304
									0.170417	77.873			5.45708	8.15141			3209.38	0.55455
									0.170625	77.873			5.46375	7.94072			3208.42	0.55606
									0.170833	77.873			5.47042	7.72973			3207.45	0.55757
									0.171042	77.872			5.47708	7.51935			3206.49	0.55911
									0.17125	77.872			5.48375	7.30994			3205.52	0.56066
									0.171458	77.872			5.49042	7.10174			3204.56	0.56224
									0.171667	77.871			5.49708	6.89478			3203.59	0.56383
									0.171875	77.871			5.50375	6.68909			3202.63	0.56542
									0.172083	77.87			5.51042	6.48532			3201.66	0.567
									0.172292	77.87			5.51708	6.28551			3200.7	0.56857
									0.1725	77.869			5.52375	6.09227			3199.74	0.57013
									0.172708	77.869			5.53042	5.90773			3198.77	0.57167
									0.172917	77.868			5.53708	5.73363			3197.81	0.57318
									0.173125	77.868			5.54375	5.57047			3196.84	0.57469
									0.173333	77.868			5.55042	5.41777			3195.88	0.57618
									0.173542	77.868			5.55708	5.27401			3194.91	0.57766
									0.17375	77.867			5.56375	5.13741			3193.95	0.57915
									0.173958	77.867			5.57042	5.00616			3192.99	0.58064
									0.174167	77.867			5.57708	4.87825			3192.02	0.58213
									0.174375	77.867			5.58375	4.75187			3191.06	0.58363
									0.174583	77.867			5.59042	4.62598			3190.09	0.58512
									0.174792	77.866			5.59708	4.49996			3189.13	0.58662
									0.175	77.866			5.60375	4.37432			3188.16	0.58814
									0.175208	77.866			5.61042	4.24962			3187.2	0.58968
									0.175417	77.866			5.61708	4.12676			3186.24	0.59124
									0.175625	77.867			5.62375	4.00671			3185.27	0.59281
									0.175833	77.867			5.63042	3.89054			3184.31	0.59439
									0.176042	77.867			5.63708	3.77902			3183.34	0.59597
									0.17625	77.867			5.64375	3.67171			3182.38	0.59754
									0.176458	77.868			5.65042	3.56853			3181.41	0.59909
									0.176667	77.868			5.65708	3.46889			3180.45	0.60063
									0.176875	77.868			5.66375	3.37196			3179.48	0.60216
									0.177083	77.868			5.67042	3.27624			3178.52	0.60369
									0.177292	77.869			5.67708	3.18097			3177.56	0.60521
									0.1775	77.869			5.68375	3.08529			3176.59	0.60672
									0.177708	77.869			5.69042	2.98861			3175.63	0.60823
									0.177917	77.869			5.69708	2.89112			3174.66	0.60973
									0.178125	77.869			5.70375	2.79392			3173.7	0.61123
									0.178333	77.869			5.71042	2.69885			3172.73	0.61272
									0.178542	77.869			5.71708	2.60743			3171.77	0.61421
									0.17875	77.869			5.72375	2.52187			3170.81	0.61568
									0.178958	77.869			5.73042	2.44296			3169.84	0.61715
									0.179167	77.869			5.73708	2.37115			3168.88	0.61863
									0.179375	77.869			5.74375	2.3059			3167.91	0.62011
									0.179583	77.87			5.75042	2.24716			3166.95	0.62159
									0.179792	77.87			5.75708	2.19474			3165.98	0.62305
									0.18	77.87			5.76375	2.14789			3165.02	0.6245
									0.180208	77.87			5.77042	2.10582			3164.05	0.62593
									0.180417	77.871			5.77708	2.06752			3163.09	0.62737
									0.180625	77.871			5.78375	2.03244			3162.13	0.6288
									0.180833	77.871			5.79042	1.99972			3161.16	0.63024
									0.181042	77.872			5.79708	1.96875			3160.2	0.63168
									0.18125	77.872			5.80375	1.93916			3159.23	0.63311
									0.181458	77.872			5.81042	1.91101			3158.27	0.6345
									0.181667	77.872			5.81708	1.88435			3157.3	0.63585
									0.181875	77.873			5.82375	1.85923			3156.34	0.63716
									0.182083	77.873			5.83042	1.83589			3155.38	0.63844
									0.182292	77.873			5.83708	1.81469			3154.41	0.63973
									0.1825	77.873			5.84375	1.79552			3153.45	0.64105
									0.182708	77.873			5.85042	1.7782			3152.48	0.64241
									0.182917	77.873			5.85708	1.76251			3151.52	0.64383
									0.183125	77.873			5.86375	1.74866			3150.55	0.6453
									0.183333	77.873			5.87042	1.73598			3149.59	0.64677
									0.183542	77.873			5.87708	1.72378			3148.63	0.64824
									0.18375	77.874			5.88375	1.7116			3147.66	0.64967
									0.183958	77.874			5.89042	1.69978			3146.7	0.65106
									0.184167	77.874			5.89708	1.68951			3145.73	0.6524
									0.184375	77.874			5.90375	1.68113			3144.77	0.65369
									0.184583	77.874			5.91042	1.67505			3143.8	0.65494
									0.184792	77.874			5.91708	1.67112			3142.84	0.65617
									0.185	77.874			5.92375	1.66958			3141.87	0.65739
									0.185208	77.873			5.93042	1.67089			3140.91	0.6586
									0.185417	77.873			5.93708	1.67477			3139.95	0.65982
									0.185625	77.873			5.94375	1.68189			3138.98	0.66105
									0.185833	77.873			5.95042	1.69347			3138.02	0.6623
									0.186042	77.873			5.95708	1.71188			3137.05	0.66359
									0.18625	77.873			5.96375	1.73873			3136.09	0.66491
									0.186458	77.873			5.97042	1.77471			3135.12	0.66625
									0.186667	77.873			5.97708	1.82111			3134.16	0.66759
									0.186875	77.873			5.98375	1.88012			3133.2	0.66891
									0.187083	77.873			5.99042	1.95506			3132.23	0.67018
									0.187292	77.872			5.99708	2.04866			3131.27	0.67141
									0.1875	77.872			6.00375	2.16472			3130.3	0.67262
									0.187708	77.872			6.01042	2.30964			3129.34	0.67382
									0.187917	77.872			6.01708	2.49302			3128.37	0.67502
									0.188125	77.872			6.02375	2.72786			3127.41	0.67624
									0.188333	77.872			6.03042	3.03315			3126.44	0.67746
									0.188542	77.871			6.03708	3.44086			3125.48	0.67868
									0.18875	77.871			6.04375	4.00487			3124.52	0.67988
									0.188958	77.871			6.05042	4.81627			3123.55	0.68106
									0.189167	77.87			6.05708	6.02821			3122.59	0.68219
									0.189375	77.87			6.06375	7.88957			3121.62	0.68329
									0.189583	77.869			6.07042	10.7651			3120.66	0.68436
									0.189792	77.868			6.07708	15.1091			3119.69	0.68543
									0.19	77.868			6.08375	21.3865			3118.73	0.68653
									0.190208	77.867			6.09042	29.9755			3117.77	0.68766
									0.190417	77.866			6.09708	41.0505			3116.8	0.68885
									0.190625	77.866			6.10375	54.4348			3115.84	0.69006
									0.190833	77.865			6.11042	69.4264			3114.87	0.69128
									0.191042	77.865			6.11708	84.6615			3113.91	0.69248
									0.19125	77.864			6.12375	98.256			3112.94	0.69364
									0.191458	77.864			6.13042	108.263			3111.98	0.69476
									0.191667	77.864			6.13708	113.246			3111.02	0.69585
									0.191875	77.864			6.14375	112.638			3110.05	0.69691
									0.192083	77.863			6.15042	106.778			3109.09	0.69799
									0.192292	77.863			6.15708	96.8486			3108.12	0.69909
									0.1925	77.863			6.16375	84.6022			3107.16	0.70022
									0.192708	77.862			6.17042	71.8815			3106.19	0.70137
									0.192917	77.862			6.17708	60.0937			3105.23	0.70252
									0.193125	77.861			6.18375	49.9654			3104.26	0.70365
									0.193333	77.861			6.19042	41.6568			3103.3	0.70476
									0.193542	77.86			6.19708	35.0073			3102.34	0.70583
									0.19375	77.86			6.20375	29.7386			3101.37	0.70689
									0.193958	77.859			6.21042	25.5707			3100.41	0.70795
									0.194167	77.859			6.21708	22.2664			3099.44	0.70902
									0.194375	77.858			6.22375	19.6404			3098.48	0.71014
									0.194583	77.857			6.23042	17.5512			3097.51	0.71128
									0.194792	77.857			6.23708	15.8895			3096.55	0.71243
									0.195	77.856			6.24375	14.5694			3095.59	0.71355
									0.195208	77.855			6.25042	13.5214			3094.62	0.71461
									0.195417	77.854			6.25708	12.6889			3093.66	0.71562
									0.195625	77.854			6.26375	12.0261			3092.69	0.71658
									0.195833	77.853			6.27042	11.4956			3091.73	0.71753
									0.196042	77.852			6.27708	11.0683			3090.76	0.71849
									0.19625	77.851			6.28375	10.7207			3089.8	0.71947
									0.196458	77.851			6.29042	10.4344			3088.83	0.72046
									0.196667	77.85			6.29708	10.1951			3087.87	0.72147
									0.196875	77.849			6.30375	9.99186			3086.91	0.72247
									0.197083	77.848			6.31042	9.81654			3085.94	0.72346
									0.197292	77.848			6.31708	9.66238			3084.98	0.72444
									0.1975	77.847			6.32375	9.52464			3084.01	0.7254
									0.197708	77.846			6.33042	9.39905			3083.05	0.72636
									0.197917	77.845			6.33708	9.28292			3082.08	0.72734
									0.198125	77.845			6.34375	9.17386			3081.12	0.72834
									0.198333	77.844			6.35042	9.06947			3080.16	0.72937
									0.198542	77.843			6.35708	8.96812			3079.19	0.73044
									0.19875	77.843			6.36375	8.86847			3078.23	0.73153
									0.198958	77.843			6.37042	8.77019			3077.26	0.73264
									0.199167	77.843			6.37708	8.67248			3076.3	0.73377
									0.199375	77.842			6.38375	8.57534			3075.33	0.73488
									0.199583	77.842			6.39042	8.4791			3074.37	0.73598
									0.199792	77.842			6.39708	8.38399			3073.41	0.73704
									0.2	77.841			6.40375	8.29051			3072.44	0.73804
									0.200208	77.841			6.41042	8.19936			3071.48	0.73899
									0.200417	77.84			6.41708	8.11227			3070.51	0.73991
									0.200625	77.84			6.42375	8.03091			3069.55	0.74081
									0.200833	77.839			6.43042	7.95746			3068.58	0.74172
									0.201042	77.838			6.43708	7.8942			3067.62	0.74266
									0.20125	77.838			6.44375	7.84366			3066.65	0.74365
									0.201458	77.837			6.45042	7.80828			3065.69	0.74467
									0.201667	77.836			6.45708	7.79052			3064.73	0.74571
									0.201875	77.836			6.46375	7.79283			3063.76	0.74674
									0.202083	77.835			6.47042	7.81773			3062.8	0.74777
									0.202292	77.834			6.47708	7.86794			3061.83	0.74876
									0.2025	77.834			6.48375	7.94517			3060.87	0.74975
									0.202708	77.833			6.49042	8.05005			3059.9	0.75074
									0.202917	77.833			6.49708	8.18197			3058.94	0.75175
									0.203125	77.832			6.50375	8.33928			3057.98	0.75279
									0.203333	77.832			6.51042	8.51874			3057.01	0.75385
									0.203542	77.831			6.51708	8.71484			3056.05	0.75491
									0.20375	77.831			6.52375	8.92079			3055.08	0.75598
									0.203958	77.83			6.53042	9.12888			3054.12	0.75701
									0.204167	77.83			6.53708	9.33015			3053.15	0.75802
									0.204375	77.83			6.54375	9.5148			3052.19	0.759
									0.204583	77.829			6.55042	9.6728			3051.23	0.75996
									0.204792	77.829			6.55708	9.79572			3050.26	0.76093
									0.205	77.828			6.56375	9.87726			3049.3	0.76192
									0.205208	77.828			6.57042	9.91244			3048.33	0.76291
									0.205417	77.827			6.57708	9.89892			3047.37	0.76391
									0.205625	77.827			6.58375	9.83713			3046.4	0.7649
									0.205833	77.827			6.59042	9.73102			3045.44	0.76585
									0.206042	77.826			6.59708	9.58716			3044.47	0.76678
									0.20625	77.826			6.60375	9.41392			3043.51	0.76769
									0.206458	77.825			6.61042	9.22246			3042.55	0.76862
									0.206667	77.825			6.61708	9.02469			3041.58	0.76956
									0.206875	77.825			6.62375	8.83341			3040.62	0.77053
									0.207083	77.825			6.63042	8.66007			3039.65	0.7715
									0.207292	77.825			6.63708	8.51499			3038.69	0.77245
									0.2075	77.825			6.64375	8.40656			3037.72	0.77336
									0.207708	77.825			6.65042	8.34032			3036.76	0.77421
									0.207917	77.825			6.65708	8.31958			3035.8	0.775
									0.208125	77.825			6.66375	8.34345			3034.83	0.77577
									0.208333	77.825			6.67042	8.40764			3033.87	0.77653
									0.208542	77.825			6.67708	8.50381			3032.9	0.77731
									0.20875	77.825			6.68375	8.62145			3031.94	0.77812
									0.208958	77.825			6.69042	8.74837			3030.97	0.77895
									0.209167	77.825			6.69708	8.87071			3030.01	0.7798
									0.209375	77.825			6.70375	8.97536			3029.04	0.78064
									0.209583	77.825			6.71042	9.05164			3028.08	0.78147
									0.209792	77.825			6.71708	9.09194			3027.12	0.78231
									0.21	77.825			6.72375	9.09128			3026.15	0.78316
									0.210208	77.825			6.73042	9.04812			3025.19	0.78403
									0.210417	77.825			6.73708	8.96441			3024.22	0.78492
									0.210625	77.825			6.74375	8.84575			3023.26	0.78583
									0.210833	77.825			6.75042	8.69929			3022.29	0.78675
									0.211042	77.825			6.75708	8.5351			3021.33	0.78767
									0.21125	77.825			6.76375	8.36504			3020.37	0.7886
									0.211458	77.825			6.77042	8.20122			3019.4	0.7895
									0.211667	77.825			6.77708	8.05625			3018.44	0.79036
									0.211875	77.825			6.78375	7.94142			3017.47	0.79115
									0.212083	77.825			6.79042	7.86844			3016.51	0.79187
									0.212292	77.825			6.79708	7.84682			3015.54	0.79252
									0.2125	77.825			6.80375	7.88314			3014.58	0.79313
									0.212708	77.825			6.81042	7.98152			3013.62	0.79373
									0.212917	77.825			6.81708	8.143			3012.65	0.79436
									0.213125	77.825			6.82375	8.36622			3011.69	0.79503
									0.213333	77.825			6.83042	8.64457			3010.72	0.79573
									0.213542	77.826			6.83708	8.96712			3009.76	0.79643
									0.21375	77.826			6.84375	9.3201			3008.79	0.79711
									0.213958	77.826			6.85042	9.68776			3007.83	0.79774
									0.214167	77.826			6.85708	10.0531			3006.86	0.79834
									0.214375	77.826			6.86375	10.3978			3005.9	0.79893
									0.214583	77.826			6.87042	10.7048			3004.94	0.79949
									0.214792	77.826			6.87708	10.9593			3003.97	0.80005
									0.215	77.826			6.88375	11.1489			3003.01	0.80059
									0.215208	77.826			6.89042	11.2646			3002.04	0.80111
									0.215417	77.826			6.89708	11.3009			3001.08	0.8016
									0.215625	77.826			6.90375	11.2565			3000.11	0.80203
									0.215833	77.826			6.91042	11.1339			2999.15	0.80241
									0.216042	77.826			6.91708	10.9388			2998.19	0.80274
									0.21625	77.826			6.92375	10.6803			2997.22	0.80302
									0.216458	77.826			6.93042	10.3679			2996.26	0.80327
									0.216667	77.826			6.93708	10.0129			2995.29	0.80351
									0.216875	77.826			6.94375	9.62691			2994.33	0.80374
									0.217083	77.826			6.95042	9.22082			2993.36	0.80397
									0.217292	77.826			6.95708	8.80454			2992.4	0.80417
									0.2175	77.825			6.96375	8.38619			2991.43	0.80433
									0.217708	77.825			6.97042	7.97388			2990.47	0.80445
									0.217917	77.825			6.97708	7.5736			2989.51	0.80452
									0.218125	77.824			6.98375	7.18977			2988.54	0.80454
									0.218333	77.824			6.99042	6.82606			2987.58	0.80452
									0.218542	77.824			6.99708	6.48509			2986.61	0.80444
									0.21875	77.823			7.00375	6.16892			2985.65	0.8043
									0.218958	77.823			7.01042	5.87753			2984.68	0.80409
									0.219167	77.822			7.01708	5.61119			2983.72	0.80383
									0.219375	77.822			7.02375	5.3699			2982.76	0.80351
									0.219583	77.822			7.03042	5.15324			2981.79	0.80314
									0.219792	77.822			7.03708	4.96005			2980.83	0.80275
									0.22	77.821			7.04375	4.78847			2979.86	0.80234
									0.220208	77.821			7.05042	4.63725			2978.9	0.80188
									0.220417	77.821			7.05708	4.50475			2977.93	0.80137
									0.220625	77.821			7.06375	4.38901			2976.97	0.80077
									0.220833	77.821			7.07042	4.288			2976.01	0.80007
									0.221042	77.821			7.07708	4.20038			2975.04	0.79929
									0.22125	77.822			7.08375	4.12487			2974.08	0.79844
									0.221458	77.822			7.09042	4.06051			2973.11	0.79755
									0.221667	77.822			7.09708	4.00604			2972.15	0.79665
									0.221875	77.823			7.10375	3.96031			2971.18	0.79577
									0.222083	77.824			7.11042	3.92288			2970.22	0.79494
									0.222292	77.824			7.11708	3.89368			2969.25	0.79419
									0.2225	77.825			7.12375	3.87308			2968.29	0.79354
									0.222708	77.825			7.13042	3.86131			2967.33	0.79299
									0.222917	77.826			7.13708	3.8586			2966.36	0.79254
									0.223125	77.826			7.14375	3.86492			2965.4	0.79217
									0.223333	77.827			7.15042	3.87944			2964.43	0.79185
									0.223542	77.827			7.15708	3.90124			2963.47	0.79154
									0.22375	77.828			7.16375	3.92988			2962.5	0.79125
									0.223958	77.828			7.17042	3.96458			2961.54	0.79096
									0.224167	77.829			7.17708	4.00405			2960.58	0.79067
									0.224375	77.829			7.18375	4.04705			2959.61	0.79038
									0.224583	77.83			7.19042	4.09286			2958.65	0.7901
									0.224792	77.83			7.19708	4.1407			2957.68	0.78983
									0.225	77.831			7.20375	4.18907			2956.72	0.78958
									0.225208	77.831			7.21042	4.23651			2955.75	0.78935
									0.225417	77.832			7.21708	4.28242			2954.79	0.78915
									0.225625	77.832			7.22375	4.32665			2953.83	0.789
									0.225833	77.832			7.23042	4.36816			2952.86	0.78889
									0.226042	77.832			7.23708	4.40576			2951.9	0.7888
									0.22625	77.832			7.24375	4.43833			2950.93	0.78871
									0.226458	77.833			7.25042	4.46513			2949.97	0.7886
									0.226667	77.833			7.25708	4.48489			2949	0.78846
									0.226875	77.833			7.26375	4.49623			2948.04	0.78829
									0.227083	77.833			7.27042	4.49843			2947.07	0.78809
									0.227292	77.834			7.27708	4.49089			2946.11	0.78788
									0.2275	77.834			7.28375	4.47387			2945.15	0.78767
									0.227708	77.834			7.29042	4.44777			2944.18	0.78749
									0.227917	77.835			7.29708	4.41342			2943.22	0.78733
									0.228125	77.835			7.30375	4.37211			2942.25	0.78721
									0.228333	77.836			7.31042	4.32519			2941.29	0.78711
									0.228542	77.836			7.31708	4.27441			2940.32	0.78703
									0.22875	77.837			7.32375	4.22112			2939.36	0.78693
									0.228958	77.837			7.33042	4.16666			2938.4	0.78683
									0.229167	77.838			7.33708	4.11237			2937.43	0.7867
									0.229375	77.838			7.34375	4.0588			2936.47	0.78656
									0.229583	77.838			7.35042	4.00684			2935.5	0.78641
									0.229792	77.839			7.35708	3.95728			2934.54	0.78625
									0.23	77.839			7.36375	3.91086			2933.57	0.78609
									0.230208	77.839			7.37042	3.86742			2932.61	0.78593
									0.230417	77.839			7.37708	3.82614			2931.64	0.7858
									0.230625	77.839			7.38375	3.78711			2930.68	0.78571
									0.230833	77.84			7.39042	3.75006			2929.72	0.78571
									0.231042	77.84			7.39708	3.71452			2928.75	0.7858
									0.23125	77.84			7.40375	3.67948			2927.79	0.78599
									0.231458	77.841			7.41042	3.64479			2926.82	0.7863
									0.231667	77.841			7.41708	3.61115			2925.86	0.78671
									0.231875	77.841			7.42375	3.57896			2924.89	0.78725
									0.232083	77.842			7.43042	3.5482			2923.93	0.78792
									0.232292	77.842			7.43708	3.51816			2922.97	0.78874
									0.2325	77.843			7.44375	3.48908			2922	0.78971
									0.232708	77.843			7.45042	3.46136			2921.04	0.79086
									0.232917	77.843			7.45708	3.4356			2920.07	0.7922
									0.233125	77.843			7.46375	3.41196			2919.11	0.79373
									0.233333	77.843			7.47042	3.39065			2918.14	0.79546
									0.233542	77.844			7.47708	3.37248			2917.18	0.79739
									0.23375	77.844			7.48375	3.35786			2916.22	0.79947
									0.233958	77.844			7.49042	3.34662			2915.25	0.80167
									0.234167	77.844			7.49708	3.33805			2914.29	0.80389
									0.234375	77.844			7.50375	3.332			2913.32	0.80607
									0.234583	77.845			7.51042	3.32886			2912.36	0.80814
									0.234792	77.845			7.51708	3.3285			2911.39	0.81004
									0.235	77.845			7.52375	3.33045			2910.43	0.81176
									0.235208	77.846			7.53042	3.33473			2909.46	0.81329
									0.235417	77.846			7.53708	3.3411			2908.5	0.81461
									0.235625	77.846			7.54375	3.3488			2907.54	0.81576
									0.235833	77.846			7.55042	3.35646			2906.57	0.81675
									0.236042	77.847			7.55708	3.36353			2905.61	0.8176
									0.23625	77.847			7.56375	3.37018			2904.64	0.81835
									0.236458	77.847			7.57042	3.37601			2903.68	0.81903
									0.236667	77.847			7.57708	3.38068			2902.71	0.81965
									0.236875	77.847			7.58375	3.38384			2901.75	0.82024
									0.237083	77.847			7.59042	3.38513			2900.79	0.8208
									0.237292	77.847			7.59708	3.38435			2899.82	0.82131
									0.2375	77.847			7.60375	3.38081			2898.86	0.82179
									0.237708	77.847			7.61042	3.37427			2897.89	0.82224
									0.237917	77.847			7.61708	3.36456			2896.93	0.82269
									0.238125	77.847			7.62375	3.35228			2895.96	0.82317
									0.238333	77.847			7.63042	3.33858			2895	0.82369
									0.238542	77.847			7.63708	3.32391			2894.03	0.82427
									0.23875	77.847			7.64375	3.30891			2893.07	0.82489
									0.238958	77.847			7.65042	3.29396			2892.11	0.82555
									0.239167	77.848			7.65708	3.27926			2891.14	0.82624
									0.239375	77.848			7.66375	3.26369			2890.18	0.82696
									0.239583	77.848			7.67042	3.24573			2889.21	0.8277
									0.239792	77.848			7.67708	3.22465			2888.25	0.82848
									0.24	77.848			7.68375	3.19945			2887.28	0.8293
									0.240208	77.849			7.69042	3.16828			2886.32	0.83017
									0.240417	77.849			7.69708	3.1279			2885.36	0.83107
									0.240625	77.849			7.70375	3.07483			2884.39	0.832
									0.240833	77.848			7.71042	3.00505			2883.43	0.83293
									0.241042	77.848			7.71708	2.91317			2882.46	0.83384
									0.24125	77.848			7.72375	2.79262			2881.5	0.83471
									0.241458	77.848			7.73042	2.63609			2880.53	0.83553
									0.241667	77.848			7.73708	2.43763			2879.57	0.83629
									0.241875	77.847			7.74375	2.19188			2878.61	0.83698
									0.242083	77.847			7.75042	1.89436			2877.64	0.83758
									0.242292	77.847			7.75708	1.54195			2876.68	0.83811
									0.2425	77.847			7.76375	1.13372			2875.71	0.83858
									0.242708	77.847			7.77042	0.672214			2874.75	0.83901
									0.242917	77.847			7.77708	0.163436			2873.78	0.83943
									0.243125	77.848			7.78375	-0.382431			2872.82	0.83987
									0.243333	77.848			7.79042	-0.951715			2871.85	0.84033
									0.243542	77.848			7.79708	-1.52851			2870.89	0.8408
									0.24375	77.848			7.80375	-2.09492			2869.93	0.84125
									0.243958	77.848			7.81042	-2.63209			2868.96	0.84165
									0.244167	77.849			7.81708	-3.12157			2868	0.84197
									0.244375	77.849			7.82375	-3.54661			2867.03	0.8422
									0.244583	77.85			7.83042	-3.89384			2866.07	0.84232
									0.244792	77.85			7.83708	-4.15232			2865.1	0.84232
									0.245	77.85			7.84375	-4.31491			2864.14	0.84217
									0.245208	77.851			7.85042	-4.37936			2863.18	0.84188
									0.245417	77.852			7.85708	-4.34813			2862.21	0.84144
									0.245625	77.852			7.86375	-4.22778			2861.25	0.84087
									0.245833	77.853			7.87042	-4.0269			2860.28	0.84019
									0.246042	77.854			7.87708	-3.75668			2859.32	0.83944
									0.24625	77.855			7.88375	-3.42976			2858.35	0.83864
									0.246458	77.856			7.89042	-3.05896			2857.39	0.83782
									0.246667	77.856			7.89708	-2.65704			2856.42	0.837
									0.246875	77.857			7.90375	-2.23619			2855.46	0.8362
									0.247083	77.857			7.91042	-1.80716			2854.5	0.83548
									0.247292	77.858			7.91708	-1.37921			2853.53	0.83488
									0.2475	77.859			7.92375	-0.960216			2852.57	0.83446
									0.247708	77.86			7.93042	-0.556603			2851.6	0.83431
									0.247917	77.861			7.93708	-0.172749			2850.64	0.83446
									0.248125	77.861			7.94375	0.188716			2849.67	0.83493
									0.248333	77.862			7.95042	0.525214			2848.71	0.83569
									0.248542	77.863			7.95708	0.834666			2847.75	0.83665
									0.24875	77.863			7.96375	1.11675			2846.78	0.83772
									0.248958	77.863			7.97042	1.37182			2845.82	0.83875
									0.249167	77.864			7.97708	1.60088			2844.85	0.83964
									0.249375	77.864			7.98375	1.80494			2843.89	0.84033
									0.249583	77.865			7.99042	1.9855			2842.92	0.84079
									0.249792	77.866			7.99708	2.144			2841.96	0.84103
									0.25	77.867			8.00375	2.28211			2841	0.8411
									0.250208	77.868			8.01042	2.40241			2840.03	0.84106
									0.250417	77.868			8.01708	2.50718			2839.07	0.84096
									0.250625	77.87			8.02375	2.59778			2838.1	0.84081
									0.250833	77.871			8.03042	2.67539			2837.14	0.84065
									0.251042	77.872			8.03708	2.74195			2836.17	0.84046
									0.25125	77.873			8.04375	2.79879			2835.21	0.84026
									0.251458	77.873			8.05042	2.84649			2834.24	0.84005
									0.251667	77.874			8.05708	2.88548			2833.28	0.83984
									0.251875	77.875			8.06375	2.91684			2832.32	0.83964
									0.252083	77.875			8.07042	2.942			2831.35	0.83946
									0.252292	77.876			8.07708	2.96203			2830.39	0.8393
									0.2525	77.876			8.08375	2.97806			2829.42	0.83915
									0.252708	77.877			8.09042	2.9908			2828.46	0.83901
									0.252917	77.877			8.09708	3.00106			2827.49	0.8389
									0.253125	77.878			8.10375	3.00983			2826.53	0.83881
									0.253333	77.878			8.11042	3.01788			2825.57	0.83877
									0.253542	77.878			8.11708	3.02592			2824.6	0.83879
									0.25375	77.879			8.12375	3.0344			2823.64	0.83888
									0.253958	77.879			8.13042	3.04402			2822.67	0.83905
									0.254167	77.88			8.13708	3.05454			2821.71	0.83932
									0.254375	77.88			8.14375	3.06597			2820.74	0.83968
									0.254583	77.88			8.15042	3.07874			2819.78	0.84015
									0.254792	77.881			8.15708	3.09341			2818.82	0.84072
									0.255	77.881			8.16375	3.10951			2817.85	0.8414
									0.255208	77.881			8.17042	3.126			2816.89	0.84217
									0.255417	77.881			8.17708	3.14303			2815.92	0.84303
									0.255625	77.881			8.18375	3.16065			2814.96	0.84396
									0.255833	77.882			8.19042	3.1784			2813.99	0.84497
									0.256042	77.882			8.19708	3.19516			2813.03	0.84605
									0.25625	77.883			8.20375	3.2106			2812.06	0.84724
									0.256458	77.883			8.21042	3.22521			2811.1	0.84855
									0.256667	77.883			8.21708	3.23947			2810.14	0.84998
									0.256875	77.883			8.22375	3.25374			2809.17	0.85154
									0.257083	77.883			8.23042	3.26792			2808.21	0.8532
									0.257292	77.883			8.23708	3.28166			2807.24	0.85495
									0.2575	77.883			8.24375	3.2957			2806.28	0.85677
									0.257708	77.884			8.25042	3.31067			2805.31	0.85864
									0.257917	77.884			8.25708	3.32706			2804.35	0.86055
									0.258125	77.885			8.26375	3.34495			2803.39	0.86249
									0.258333	77.885			8.27042	3.36501			2802.42	0.86446
									0.258542	77.886			8.27708	3.38936			2801.46	0.86644
									0.25875	77.886			8.28375	3.41902			2800.49	0.86844
									0.258958	77.886			8.29042	3.45486			2799.53	0.87044
									0.259167	77.886			8.29708	3.49766			2798.56	0.87246
									0.259375	77.886			8.30375	3.54885			2797.6	0.8745
									0.259583	77.887			8.31042	3.61012			2796.63	0.87655
									0.259792	77.887			8.31708	3.68215			2795.67	0.87861
									0.26	77.887			8.32375	3.76466			2794.71	0.88065
									0.260208	77.887			8.33042	3.85649			2793.74	0.88265
									0.260417	77.887			8.33708	3.95628			2792.78	0.8846
									0.260625	77.887			8.34375	4.06253			2791.81	0.8865
									0.260833	77.887			8.35042	4.1718			2790.85	0.88836
									0.261042	77.887			8.35708	4.2801			2789.88	0.89019
									0.26125	77.888			8.36375	4.38347			2788.92	0.89198
									0.261458	77.888			8.37042	4.47906			2787.96	0.89374
									0.261667	77.888			8.37708	4.56363			2786.99	0.89546
									0.261875	77.888			8.38375	4.63327			2786.03	0.89712
									0.262083	77.889			8.39042	4.68595			2785.06	0.89872
									0.262292	77.889			8.39708	4.71997			2784.1	0.90024
									0.2625	77.889			8.40375	4.73519			2783.13	0.90168
									0.262708	77.889			8.41042	4.73133			2782.17	0.90303
									0.262917	77.889			8.41708	4.70906			2781.21	0.90429
									0.263125	77.889			8.42375	4.66993			2780.24	0.90547
									0.263333	77.889			8.43042	4.61546			2779.28	0.90655
									0.263542	77.889			8.43708	4.54801			2778.31	0.90755
									0.26375	77.889			8.44375	4.46941			2777.35	0.90848
									0.263958	77.889			8.45042	4.38186			2776.38	0.90934
									0.264167	77.889			8.45708	4.28781			2775.42	0.91017
									0.264375	77.889			8.46375	4.18981			2774.45	0.91097
									0.264583	77.889			8.47042	4.08951			2773.49	0.91174
									0.264792	77.889			8.47708	3.98824			2772.53	0.91248
									0.265	77.889			8.48375	3.88806			2771.56	0.91315
									0.265208	77.889			8.49042	3.79086			2770.6	0.91376
									0.265417	77.889			8.49708	3.69772			2769.63	0.91428
									0.265625	77.889			8.50375	3.60896			2768.67	0.91473
									0.265833	77.889			8.51042	3.52533			2767.7	0.9151
									0.266042	77.89			8.51708	3.44758			2766.74	0.91542
									0.26625	77.89			8.52375	3.37609			2765.78	0.91568
									0.266458	77.89			8.53042	3.31087			2764.81	0.9159
									0.266667	77.89			8.53708	3.25126			2763.85	0.91608
									0.266875	77.89			8.54375	3.19723			2762.88	0.91622
									0.267083	77.891			8.55042	3.14905			2761.92	0.91631
									0.267292	77.891			8.55708	3.10667			2760.95	0.91637
									0.2675	77.891			8.56375	3.06919			2759.99	0.9164
									0.267708	77.892			8.57042	3.03585			2759.02	0.9164
									0.267917	77.892			8.57708	3.00693			2758.06	0.91638
									0.268125	77.892			8.58375	2.98148			2757.1	0.91634
									0.268333	77.893			8.59042	2.95833			2756.13	0.91627
									0.268542	77.893			8.59708	2.93661			2755.17	0.91617
									0.26875	77.894			8.60375	2.91637			2754.2	0.91605
									0.268958	77.894			8.61042	2.89752			2753.24	0.91589
									0.269167	77.894			8.61708	2.87908			2752.27	0.91569
									0.269375	77.895			8.62375	2.86046			2751.31	0.91545
									0.269583	77.896			8.63042	2.84136			2750.35	0.91521
									0.269792	77.897			8.63708	2.82115			2749.38	0.91497
									0.27	77.897			8.64375	2.79958			2748.42	0.91475
									0.270208	77.898			8.65042	2.77661			2747.45	0.91458
									0.270417	77.899			8.65708	2.75294			2746.49	0.91446
									0.270625	77.898			8.66375	2.72956			2745.52	0.91438
									0.270833	77.899			8.67042	2.70694			2744.56	0.91433
									0.271042	77.899			8.67708	2.68606			2743.6	0.91428
									0.27125	77.899			8.68375	2.66714			2742.63	0.91422
									0.271458	77.899			8.69042	2.65012			2741.67	0.91416
									0.271667	77.899			8.69708	2.63472			2740.7	0.9141
									0.271875	77.899			8.70375	2.62114			2739.74	0.91404
									0.272083	77.899			8.71042	2.61006			2738.77	0.914
									0.272292	77.899			8.71708	2.6016			2737.81	0.914
									0.2725	77.9			8.72375	2.59579			2736.84	0.91405
									0.272708	77.9			8.73042	2.59288			2735.88	0.91415
									0.272917	77.9			8.73708	2.59285			2734.92	0.91431
									0.273125	77.9			8.74375	2.59539			2733.95	0.91451
									0.273333	77.9			8.75042	2.59959			2732.99	0.91474
									0.273542	77.9			8.75708	2.60515			2732.02	0.91497
									0.27375	77.9			8.76375	2.61205			2731.06	0.91521
									0.273958	77.901			8.77042	2.62021			2730.09	0.91545
									0.274167	77.901			8.77708	2.63013			2729.13	0.91569
									0.274375	77.901			8.78375	2.64166			2728.17	0.91596
									0.274583	77.901			8.79042	2.65449			2727.2	0.91626
									0.274792	77.901			8.79708	2.66754			2726.24	0.91662
									0.275	77.901			8.80375	2.68066			2725.27	0.91704
									0.275208	77.901			8.81042	2.69438			2724.31	0.91752
									0.275417	77.901			8.81708	2.70838			2723.34	0.91805
									0.275625	77.901			8.82375	2.72182			2722.38	0.91862
									0.275833	77.901			8.83042	2.73427			2721.42	0.91921
									0.276042	77.901			8.83708	2.74594			2720.45	0.91981
									0.27625	77.901			8.84375	2.75631			2719.49	0.92044
									0.276458	77.901			8.85042	2.76445			2718.52	0.92108
									0.276667	77.901			8.85708	2.77001			2717.56	0.92175
									0.276875	77.901			8.86375	2.77346			2716.59	0.92245
									0.277083	77.901			8.87042	2.77526			2715.63	0.92317
									0.277292	77.901			8.87708	2.77615			2714.66	0.9239
									0.2775	77.901			8.88375	2.77669			2713.7	0.92465
									0.277708	77.901			8.89042	2.7767			2712.74	0.9254
									0.277917	77.9			8.89708	2.77556			2711.77	0.92616
									0.278125	77.9			8.90375	2.77362			2710.81	0.92693
									0.278333	77.9			8.91042	2.77149			2709.84	0.92771
									0.278542	77.9			8.91708	2.76894			2708.88	0.92851
									0.27875	77.9			8.92375	2.76535			2707.91	0.92932
									0.278958	77.899			8.93042	2.76125			2706.95	0.93012
									0.279167	77.899			8.93708	2.75756			2705.99	0.93092
									0.279375	77.899			8.94375	2.75371			2705.02	0.9317
									0.279583	77.899			8.95042	2.74889			2704.06	0.93247
									0.279792	77.899			8.95708	2.74294			2703.09	0.93323
									0.28	77.899			8.96375	2.73655			2702.13	0.93397
									0.280208	77.899			8.97042	2.72963			2701.16	0.93469
									0.280417	77.899			8.97708	2.72124			2700.2	0.9354
									0.280625	77.899			8.98375	2.71143			2699.23	0.93609
									0.280833	77.899			8.99042	2.70049			2698.27	0.93678
									0.281042	77.899			8.99708	2.68892			2697.31	0.93745
									0.28125	77.898			9.00375	2.67633			2696.34	0.93811
									0.281458	77.898			9.01042	2.66236			2695.38	0.93876
									0.281667	77.898			9.01708	2.6478			2694.41	0.9394
									0.281875	77.897			9.02375	2.63314			2693.45	0.94001
									0.282083	77.897			9.03042	2.61842			2692.48	0.94059
									0.282292	77.897			9.03708	2.60303			2691.52	0.94113
									0.2825	77.897			9.04375	2.58681			2690.56	0.94164
									0.282708	77.897			9.05042	2.56971			2689.59	0.94213
									0.282917	77.897			9.05708	2.55151			2688.63	0.94261
									0.283125	77.897			9.06375	2.53235			2687.66	0.94307
									0.283333	77.897			9.07042	2.51305			2686.7	0.94353
									0.283542	77.897			9.07708	2.49423			2685.73	0.94397
									0.28375	77.897			9.08375	2.47598			2684.77	0.94438
									0.283958	77.897			9.09042	2.45883			2683.81	0.94475
									0.284167	77.897			9.09708	2.44318			2682.84	0.94507
									0.284375	77.897			9.10375	2.4292			2681.88	0.94534
									0.284583	77.897			9.11042	2.41628			2680.91	0.94558
									0.284792	77.897			9.11708	2.40403			2679.95	0.9458
									0.285	77.898			9.12375	2.39263			2678.98	0.94601
									0.285208	77.898			9.13042	2.382			2678.02	0.94621
									0.285417	77.898			9.13708	2.37229			2677.05	0.9464
									0.285625	77.898			9.14375	2.36314			2676.09	0.94656
									0.285833	77.898			9.15042	2.35456			2675.13	0.9467
									0.286042	77.898			9.15708	2.34668			2674.16	0.94681
									0.28625	77.898			9.16375	2.33985			2673.2	0.94688
									0.286458	77.898			9.17042	2.33402			2672.23	0.94693
									0.286667	77.898			9.17708	2.32881			2671.27	0.94694
									0.286875	77.899			9.18375	2.32439			2670.3	0.94693
									0.287083	77.899			9.19042	2.32079			2669.34	0.94688
									0.287292	77.899			9.19708	2.31788			2668.38	0.94679
									0.2875	77.899			9.20375	2.31494			2667.41	0.94668
									0.287708	77.899			9.21042	2.31151			2666.45	0.94653
									0.287917	77.899			9.21708	2.30773			2665.48	0.94637
									0.288125	77.9			9.22375	2.30366			2664.52	0.94621
									0.288333	77.9			9.23042	2.29962			2663.55	0.94605
									0.288542	77.9			9.23708	2.29593			2662.59	0.94591
									0.28875	77.9			9.24375	2.29312			2661.62	0.94582
									0.288958	77.9			9.25042	2.29125			2660.66	0.94577
									0.289167	77.9			9.25708	2.28968			2659.7	0.94578
									0.289375	77.9			9.26375	2.28835			2658.73	0.94586
									0.289583	77.9			9.27042	2.28723			2657.77	0.94601
									0.289792	77.901			9.27708	2.28643			2656.8	0.94623
									0.29	77.901			9.28375	2.2855			2655.84	0.94652
									0.290208	77.901			9.29042	2.28463			2654.87	0.94688
									0.290417	77.901			9.29708	2.28425			2653.91	0.94732
									0.290625	77.902			9.30375	2.28437			2652.95	0.94781
									0.290833	77.902			9.31042	2.2847			2651.98	0.94834
									0.291042	77.902			9.31708	2.28509			2651.02	0.94891
									0.29125	77.903			9.32375	2.28574			2650.05	0.9495
									0.291458	77.903			9.33042	2.28694			2649.09	0.95009
									0.291667	77.903			9.33708	2.28854			2648.12	0.95068
									0.291875	77.904			9.34375	2.29062			2647.16	0.95127
									0.292083	77.904			9.35042	2.29327			2646.2	0.95183
									0.292292	77.904			9.35708	2.2967			2645.23	0.95238
									0.2925	77.904			9.36375	2.30117			2644.27	0.95289
									0.292708	77.904			9.37042	2.30683			2643.3	0.95337
									0.292917	77.904			9.37708	2.31379			2642.34	0.95382
									0.293125	77.905			9.38375	2.3218			2641.37	0.95425
									0.293333	77.905			9.39042	2.33067			2640.41	0.95466
									0.293542	77.905			9.39708	2.34013			2639.44	0.95504
									0.29375	77.906			9.40375	2.35049			2638.48	0.9554
									0.293958	77.906			9.41042	2.36187			2637.52	0.95575
									0.294167	77.906			9.41708	2.37393			2636.55	0.95607
									0.294375	77.906			9.42375	2.38558			2635.59	0.95638
									0.294583	77.907			9.43042	2.396			2634.62	0.95669
									0.294792	77.907			9.43708	2.40514			2633.66	0.95698
									0.295	77.908			9.44375	2.41213			2632.69	0.95725
									0.295208	77.908			9.45042	2.41603			2631.73	0.9575
									0.295417	77.908			9.45708	2.41606			2630.77	0.95773
									0.295625	77.909			9.46375	2.41296			2629.8	0.95792
									0.295833	77.909			9.47042	2.40774			2628.84	0.9581
									0.296042	77.909			9.47708	2.40012			2627.87	0.95827
									0.29625	77.909			9.48375	2.38968			2626.91	0.95844
									0.296458	77.909			9.49042	2.37612			2625.94	0.95862
									0.296667	77.91			9.49708	2.36045			2624.98	0.95879
									0.296875	77.91			9.50375	2.34263			2624.01	0.95897
									0.297083	77.91			9.51042	2.32258			2623.05	0.95914
									0.297292	77.911			9.51708	2.30055			2622.09	0.9593
									0.2975	77.911			9.52375	2.27761			2621.12	0.95944
									0.297708	77.911			9.53042	2.25494			2620.16	0.95957
									0.297917	77.911			9.53708	2.2329			2619.19	0.95968
									0.298125	77.911			9.54375	2.21174			2618.23	0.95978
									0.298333	77.912			9.55042	2.1913			2617.26	0.95988
									0.298542	77.912			9.55708	2.17199			2616.3	0.95998
									0.29875	77.912			9.56375	2.1545			2615.34	0.96008
									0.298958	77.912			9.57042	2.13932			2614.37	0.96017
									0.299167	77.912			9.57708	2.12659			2613.41	0.96027
									0.299375	77.912			9.58375	2.11615			2612.44	0.96035
									0.299583	77.912			9.59042	2.10802			2611.48	0.96042
									0.299792	77.912			9.59708	2.10245			2610.51	0.96047
									0.3	77.912			9.60375	2.09916			2609.55	0.96051
									0.300208	77.912			9.61042	2.0979			2608.59	0.96054
									0.300417	77.913			9.61708	2.09832			2607.62	0.96056
									0.300625	77.912			9.62375	2.10076			2606.66	0.96058
									0.300833	77.912			9.63042	2.10553			2605.69	0.96061
									0.301042	77.913			9.63708	2.1122			2604.73	0.96065
									0.30125	77.913			9.64375	2.12001			2603.76	0.96068
									0.301458	77.913			9.65042	2.1285			2602.8	0.96073
									0.301667	77.913			9.65708	2.13771			2601.83	0.96077
									0.301875	77.913			9.66375	2.14806			2600.87	0.96081
									0.302083	77.913			9.67042	2.15895			2599.91	0.96084
									0.302292	77.914			9.67708	2.17021			2598.94	0.96086
									0.3025	77.914			9.68375	2.18138			2597.98	0.96088
									0.302708	77.914			9.69042	2.19237			2597.01	0.9609
									0.302917	77.915			9.69708	2.20282			2596.05	0.96091
									0.303125	77.915			9.70375	2.21211			2595.08	0.96092
									0.303333	77.915			9.71042	2.22069			2594.12	0.96093
									0.303542	77.915			9.71708	2.22854			2593.16	0.96095
									0.30375	77.915			9.72375	2.2354			2592.19	0.96097
									0.303958	77.915			9.73042	2.24089			2591.23	0.96099
									0.304167	77.915			9.73708	2.24532			2590.26	0.96101
									0.304375	77.914			9.74375	2.24896			2589.3	0.96101
									0.304583	77.915			9.75042	2.25157			2588.33	0.961
									0.304792	77.915			9.75708	2.25279			2587.37	0.96097
									0.305	77.915			9.76375	2.25358			2586.41	0.96093
									0.305208	77.915			9.77042	2.25493			2585.44	0.9609
									0.305417	77.915			9.77708	2.25738			2584.48	0.96086
									0.305625	77.915			9.78375	2.26165			2583.51	0.96083
									0.305833	77.915			9.79042	2.26881			2582.55	0.96081
									0.306042	77.915			9.79708	2.28087			2581.58	0.96078
									0.30625	77.915			9.80375	2.29875			2580.62	0.96075
									0.306458	77.915			9.81042	2.32364			2579.65	0.96071
									0.306667	77.916			9.81708	2.35676			2578.69	0.96066
									0.306875	77.916			9.82375	2.3997			2577.73	0.96062
									0.307083	77.916			9.83042	2.45328			2576.76	0.96057
									0.307292	77.917			9.83708	2.51784			2575.8	0.96052
									0.3075	77.917			9.84375	2.5942			2574.83	0.96047
									0.307708	77.917			9.85042	2.68202			2573.87	0.96041
									0.307917	77.917			9.85708	2.7808			2572.9	0.96033
									0.308125	77.917			9.86375	2.88965			2571.94	0.96025
									0.308333	77.917			9.87042	3.00838			2570.98	0.96016
									0.308542	77.917			9.87708	3.13546			2570.01	0.96006
									0.30875	77.917			9.88375	3.26811			2569.05	0.95998
									0.308958	77.918			9.89042	3.40384			2568.08	0.95989
									0.309167	77.918			9.89708	3.54037			2567.12	0.95982
									0.309375	77.919			9.90375	3.67464			2566.15	0.95974
									0.309583	77.919			9.91042	3.80269			2565.19	0.95966
									0.309792	77.919			9.91708	3.9216			2564.22	0.95958
									0.31	77.919			9.92375	4.02886			2563.26	0.9595
									0.310208	77.92			9.93042	4.12219			2562.3	0.95941
									0.310417	77.92			9.93708	4.19886			2561.33	0.95933
									0.310625	77.92			9.94375	4.25734			2560.37	0.95926
									0.310833	77.921			9.95042	4.29659			2559.4	0.95919
									0.311042	77.921			9.95708	4.31608			2558.44	0.95912
									0.31125	77.921			9.96375	4.31632			2557.47	0.95903
									0.311458	77.922			9.97042	4.29833			2556.51	0.95893
									0.311667	77.922			9.97708	4.26359			2555.55	0.95882
									0.311875	77.922			9.98375	4.21313			2554.58	0.95871
									0.312083	77.922			9.99042	4.14865			2553.62	0.95858
									0.312292	77.922			9.99708	4.07163			2552.65	0.95846
									0.3125	77.922			10.0038	3.984			2551.69	0.95834
									0.312708	77.923			10.0104	3.88799			2550.72	0.9582
									0.312917	77.924			10.0171	3.78553			2549.76	0.95806
									0.313125	77.925			10.0237	3.67805			2548.8	0.95789
									0.313333	77.925			10.0304	3.56691			2547.83	0.95772
									0.313542	77.926			10.0371	3.45459			2546.87	0.95755
									0.31375	77.926			10.0437	3.34326			2545.9	0.95739
									0.313958	77.927			10.0504	3.23386			2544.94	0.95724
									0.314167	77.927			10.0571	3.1271			2543.97	0.95712
									0.314375	77.928			10.0638	3.02447			2543.01	0.957
									0.314583	77.928			10.0704	2.92786			2542.04	0.95688
									0.314792	77.929			10.0771	2.83766			2541.08	0.95676
									0.315	77.929			10.0838	2.75368			2540.12	0.95662
									0.315208	77.93			10.0904	2.67577			2539.15	0.95645
									0.315417	77.93			10.0971	2.60421			2538.19	0.95626
									0.315625	77.93			10.1037	2.53909			2537.22	0.95604
									0.315833	77.93			10.1104	2.47994			2536.26	0.9558
									0.316042	77.931			10.1171	2.42651			2535.29	0.95554
									0.31625	77.931			10.1237	2.37791			2534.33	0.95528
									0.316458	77.93			10.1304	2.33416			2533.37	0.95502
									0.316667	77.93			10.1371	2.29553			2532.4	0.95476
									0.316875	77.93			10.1438	2.26204			2531.44	0.9545
									0.317083	77.93			10.1504	2.23313			2530.47	0.95425
									0.317292	77.931			10.1571	2.20848			2529.51	0.954
									0.3175	77.931			10.1638	2.18834			2528.54	0.95376
									0.317708	77.931			10.1704	2.17183			2527.58	0.95354
									0.317917	77.931			10.1771	2.15805			2526.61	0.95332
									0.318125	77.931			10.1837	2.14614			2525.65	0.95312
									0.318333	77.931			10.1904	2.13603			2524.69	0.95293
									0.318542	77.931			10.1971	2.1275			2523.72	0.95277
									0.31875	77.931			10.2037	2.12049			2522.76	0.95262
									0.318958	77.931			10.2104	2.11594			2521.79	0.95249
									0.319167	77.931			10.2171	2.11415			2520.83	0.95237
									0.319375	77.931			10.2238	2.11564			2519.86	0.95227
									0.319583	77.931			10.2304	2.12117			2518.9	0.95218
									0.319792	77.931			10.2371	2.13151			2517.94	0.95211
									0.32	77.93			10.2438	2.14799			2516.97	0.95206
									0.320208	77.93			10.2504	2.17157			2516.01	0.95204
									0.320417	77.93			10.2571	2.20434			2515.04	0.95204
									0.320625	77.93			10.2637	2.24801			2514.08	0.95208
									0.320833	77.93			10.2704	2.30454			2513.11	0.95214
									0.321042	77.93			10.2771	2.37659			2512.15	0.95222
									0.32125	77.93			10.2837	2.46696			2511.19	0.95234
									0.321458	77.93			10.2904	2.57795			2510.22	0.9525
									0.321667	77.93			10.2971	2.71051			2509.26	0.95269
									0.321875	77.931			10.3038	2.86611			2508.29	0.95293
									0.322083	77.93			10.3104	3.04503			2507.33	0.95322
									0.322292	77.93			10.3171	3.24649			2506.36	0.95355
									0.3225	77.929			10.3238	3.46836			2505.4	0.95392
									0.322708	77.929			10.3304	3.70913			2504.43	0.95432
									0.322917	77.929			10.3371	3.9667			2503.47	0.95474
									0.323125	77.928			10.3438	4.23732			2502.51	0.95516
									0.323333	77.928			10.3504	4.51677			2501.54	0.95558
									0.323542	77.927			10.3571	4.80071			2500.58	0.95599
									0.32375	77.927			10.3637	5.08472			2499.61	0.95639
									0.323958	77.926			10.3704	5.36321			2498.65	0.95678
									0.324167	77.926			10.3771	5.63084			2497.68	0.95715
									0.324375	77.926			10.3837	5.88311			2496.72	0.95751
									0.324583	77.925			10.3904	6.11632			2495.76	0.95784
									0.324792	77.925			10.3971	6.32673			2494.79	0.95817
									0.325	77.924			10.4038	6.5117			2493.83	0.95847
									0.325208	77.924			10.4104	6.67012			2492.86	0.95877
									0.325417	77.924			10.4171	6.80255			2491.9	0.95905
									0.325625	77.924			10.4238	6.90819			2490.93	0.95931
									0.325833	77.923			10.4304	6.98613			2489.97	0.95956
									0.326042	77.923			10.4371	7.03595			2489.01	0.95978
									0.32625	77.923			10.4437	7.05908			2488.04	0.95999
									0.326458	77.923			10.4504	7.05717			2487.08	0.96018
									0.326667	77.922			10.4571	7.03149			2486.11	0.96035
									0.326875	77.922			10.4637	6.98491			2485.15	0.9605
									0.327083	77.921			10.4704	6.92022			2484.18	0.96064
									0.327292	77.921			10.4771	6.84058			2483.22	0.96077
									0.3275	77.92			10.4838	6.74764			2482.25	0.9609
									0.327708	77.919			10.4904	6.64315			2481.29	0.96103
									0.327917	77.919			10.4971	6.52862			2480.33	0.96116
									0.328125	77.919			10.5038	6.40589			2479.36	0.96129
									0.328333	77.918			10.5104	6.27714			2478.4	0.96142
									0.328542	77.917			10.5171	6.1444			2477.43	0.96154
									0.32875	77.916			10.5237	6.00947			2476.47	0.96164
									0.328958	77.916			10.5304	5.87362			2475.5	0.96174
									0.329167	77.915			10.5371	5.73788			2474.54	0.96182
									0.329375	77.914			10.5437	5.60318			2473.58	0.96189
									0.329583	77.914			10.5504	5.47044			2472.61	0.96195
									0.329792	77.913			10.5571	5.34058			2471.65	0.96199
									0.33	77.912			10.5638	5.21455			2470.68	0.96203
									0.330208	77.911			10.5704	5.09318			2469.72	0.96207
									0.330417	77.911			10.5771	4.97711			2468.75	0.9621
									0.330625	77.91			10.5838	4.86694			2467.79	0.96212
									0.330833	77.91			10.5904	4.76298			2466.82	0.96214
									0.331042	77.909			10.5971	4.66572			2465.86	0.96215
									0.33125	77.908			10.6037	4.5748			2464.9	0.96216
									0.331458	77.908			10.6104	4.48925			2463.93	0.96216
									0.331667	77.908			10.6171	4.40869			2462.97	0.96216
									0.331875	77.908			10.6237	4.33309			2462	0.96216
									0.332083	77.908			10.6304	4.26292			2461.04	0.96216
									0.332292	77.907			10.6371	4.19766			2460.07	0.96215
									0.3325	77.907			10.6438	4.13676			2459.11	0.96213
									0.332708	77.907			10.6504	4.08019			2458.15	0.9621
									0.332917	77.907			10.6571	4.02765			2457.18	0.96207
									0.333125	77.906			10.6638	3.9787			2456.22	0.96204
									0.333333	77.906			10.6704	3.93234			2455.25	0.96202
									0.333542	77.905			10.6771	3.88812			2454.29	0.96202
									0.33375	77.905			10.6837	3.84565			2453.32	0.96202
									0.333958	77.905			10.6904	3.8052			2452.36	0.96203
									0.334167	77.905			10.6971	3.76737			2451.4	0.96204
									0.334375	77.905			10.7037	3.7327			2450.43	0.96204
									0.334583	77.904			10.7104	3.70198			2449.47	0.96203
									0.334792	77.904			10.7171	3.676			2448.5	0.96201
									0.335	77.904			10.7238	3.65631			2447.54	0.96197
									0.335208	77.904			10.7304	3.6441			2446.57	0.96193
									0.335417	77.903			10.7371	3.64054			2445.61	0.96189
									0.335625	77.903			10.7438	3.64695			2444.64	0.96185
									0.335833	77.903			10.7504	3.66483			2443.68	0.96182
									0.336042	77.903			10.7571	3.69558			2442.72	0.9618
									0.33625	77.903			10.7637	3.74041			2441.75	0.96178
									0.336458	77.903			10.7704	3.80007			2440.79	0.96178
									0.336667	77.902			10.7771	3.87528			2439.82	0.96177
									0.336875	77.902			10.7837	3.966			2438.86	0.96175
									0.337083	77.902			10.7904	4.07147			2437.89	0.9617
									0.337292	77.902			10.7971	4.19077			2436.93	0.96162
									0.3375	77.902			10.8038	4.3229			2435.97	0.96151
									0.337708	77.902			10.8104	4.46673			2435	0.96139
									0.337917	77.902			10.8171	4.6194			2434.04	0.96127
									0.338125	77.902			10.8238	4.77736			2433.07	0.96116
									0.338333	77.902			10.8304	4.93757			2432.11	0.96107
									0.338542	77.903			10.8371	5.09695			2431.14	0.961
									0.33875	77.903			10.8438	5.25174			2430.18	0.96095
									0.338958	77.903			10.8504	5.39789			2429.21	0.96092
									0.339167	77.903			10.8571	5.53224			2428.25	0.96091
									0.339375	77.903			10.8637	5.65226			2427.29	0.96091
									0.339583	77.903			10.8704	5.75471			2426.32	0.96094
									0.339792	77.903			10.8771	5.83605			2425.36	0.961
									0.34	77.903			10.8837	5.89349			2424.39	0.96106
									0.340208	77.903			10.8904	5.9251			2423.43	0.96113
									0.340417	77.903			10.8971	5.93041			2422.46	0.9612
									0.340625	77.903			10.9038	5.90937			2421.5	0.96125
									0.340833	77.903			10.9104	5.86302			2420.54	0.96129
									0.341042	77.902			10.9171	5.79302			2419.57	0.96132
									0.34125	77.902			10.9238	5.7019			2418.61	0.96135
									0.341458	77.902			10.9304	5.5917			2417.64	0.96138
									0.341667	77.901			10.9371	5.46397			2416.68	0.96141
									0.341875	77.901			10.9437	5.32123			2415.71	0.96145
									0.342083	77.9			10.9504	5.16599			2414.75	0.96149
									0.342292	77.9			10.9571	5.00152			2413.79	0.96152
									0.3425	77.9			10.9637	4.83021			2412.82	0.96154
									0.342708	77.899			10.9704	4.65533			2411.86	0.96156
									0.342917	77.899			10.9771	4.47961			2410.89	0.96157
									0.343125	77.899			10.9838	4.30538			2409.93	0.96158
									0.343333	77.899			10.9904	4.13451			2408.96	0.96159
									0.343542	77.898			10.9971	3.96817			2408	0.96159
									0.34375	77.898			11.0038	3.80781			2407.03	0.96159
									0.343958	77.898			11.0104	3.65401			2406.07	0.96157
									0.344167	77.897			11.0171	3.50767			2405.11	0.96155
									0.344375	77.897			11.0237	3.36959			2404.14	0.96153
									0.344583	77.897			11.0304	3.2407			2403.18	0.9615
									0.344792	77.896			11.0371	3.12192			2402.21	0.96148
									0.345	77.896			11.0437	3.01296			2401.25	0.96146
									0.345208	77.895			11.0504	2.91379			2400.28	0.96144
									0.345417	77.895			11.0571	2.82422			2399.32	0.96143
									0.345625	77.894			11.0638	2.74404			2398.36	0.9614
									0.345833	77.894			11.0704	2.67287			2397.39	0.96138
									0.346042	77.893			11.0771	2.60995			2396.43	0.96135
									0.34625	77.893			11.0838	2.55494			2395.46	0.9613
									0.346458	77.892			11.0904	2.50713			2394.5	0.96125
									0.346667	77.892			11.0971	2.46597			2393.53	0.96119
									0.346875	77.891			11.1037	2.43061			2392.57	0.96113
									0.347083	77.891			11.1104	2.40073			2391.6	0.96109
									0.347292	77.89			11.1171	2.37595			2390.64	0.96106
									0.3475	77.89			11.1237	2.35585			2389.68	0.96106
									0.347708	77.889			11.1304	2.34017			2388.71	0.96106
									0.347917	77.889			11.1371	2.3284			2387.75	0.96108
									0.348125	77.888			11.1438	2.32037			2386.78	0.96107
									0.348333	77.887			11.1504	2.31529			2385.82	0.96104
									0.348542	77.887			11.1571	2.31238			2384.85	0.96097
									0.34875	77.886			11.1638	2.31093			2383.89	0.96084
									0.348958	77.886			11.1704	2.31031			2382.93	0.96067
									0.349167	77.885			11.1771	2.31058			2381.96	0.96045
									0.349375	77.885			11.1837	2.31221			2381	0.9602
									0.349583	77.884			11.1904	2.31576			2380.03	0.95993
									0.349792	77.884			11.1971	2.32131			2379.07	0.95967
									0.35	77.883			11.2037	2.3285			2378.1	0.95945
									0.350208	77.882			11.2104	2.33706			2377.14	0.95928
									0.350417	77.882			11.2171	2.3469			2376.18	0.95916
									0.350625	77.881			11.2238	2.35777			2375.21	0.95906
									0.350833	77.881			11.2304	2.36902			2374.25	0.95894
									0.351042	77.88			11.2371	2.38016			2373.28	0.95878
									0.35125	77.879			11.2438	2.3915			2372.32	0.95855
									0.351458	77.879			11.2504	2.40319			2371.35	0.95825
									0.351667	77.878			11.2571	2.41494			2370.39	0.95793
									0.351875	77.878			11.2637	2.42554			2369.42	0.95759
									0.352083	77.877			11.2704	2.4344			2368.46	0.95725
									0.352292	77.877			11.2771	2.44117			2367.5	0.95694
									0.3525	77.876			11.2837	2.44543			2366.53	0.95668
									0.352708	77.876			11.2904	2.44712			2365.57	0.95649
									0.352917	77.875			11.2971	2.44638			2364.6	0.95635
									0.353125	77.875			11.3038	2.44321			2363.64	0.95624
									0.353333	77.874			11.3104	2.43739			2362.67	0.95613
									0.353542	77.874			11.3171	2.42881			2361.71	0.95604
									0.35375	77.874			11.3238	2.41817			2360.75	0.95597
									0.353958	77.873			11.3304	2.40561			2359.78	0.95598
									0.354167	77.873			11.3371	2.39056			2358.82	0.95607
									0.354375	77.873			11.3438	2.37278			2357.85	0.95623
									0.354583	77.872			11.3504	2.35201			2356.89	0.95644
									0.354792	77.871			11.3571	2.32857			2355.92	0.95666
									0.355	77.87			11.3637	2.30292			2354.96	0.95687
									0.355208	77.87			11.3704	2.2761			2354	0.95701
									0.355417	77.869			11.3771	2.24882			2353.03	0.95707
									0.355625	77.868			11.3837	2.22139			2352.07	0.95704
									0.355833	77.867			11.3904	2.19452			2351.1	0.95699
									0.356042	77.867			11.3971	2.16913			2350.14	0.95704
									0.35625	77.866			11.4038	2.14522			2349.17	0.95734
									0.356458	77.865			11.4104	2.12229			2348.21	0.95789
									0.356667	77.864			11.4171	2.10072			2347.24	0.95859
									0.356875	77.863			11.4238	2.08124			2346.28	0.95923
									0.357083	77.862			11.4304	2.06481			2345.32	0.95965
									0.357292	77.861			11.4371	2.05179			2344.35	0.95974
									0.3575	77.86			11.4437	2.04228			2343.39	0.95957
									0.357708	77.859			11.4504	2.03598			2342.42	0.95925
									0.357917	77.859			11.4571	2.03256			2341.46	0.95893
									0.358125	77.858			11.4637	2.03241			2340.49	0.95869
									0.358333	77.857			11.4704	2.0351			2339.53	0.95853
									0.358542	77.856			11.4771	2.03977			2338.57	0.95844
									0.35875	77.855			11.4838	2.04624			2337.6	0.95841
									0.358958	77.855			11.4904	2.0552			2336.64	0.95841
									0.359167	77.854			11.4971	2.06643			2335.67	0.95842
									0.359375	77.853			11.5038	2.07866			2334.71	0.95841
									0.359583	77.852			11.5104	2.09122			2333.74	0.95836
									0.359792	77.852			11.5171	2.10451			2332.78	0.95828
									0.36	77.851			11.5237	2.11801			2331.81	0.9582
									0.360208	77.85			11.5304	2.13047			2330.85	0.95815
									0.360417	77.85			11.5371	2.14105			2329.89	0.95812
									0.360625	77.849			11.5437	2.1492			2328.92	0.95811
									0.360833	77.848			11.5504	2.15477			2327.96	0.9581
									0.361042	77.847			11.5571	2.15739			2326.99	0.95806
									0.36125	77.846			11.5638	2.15741			2326.03	0.95801
									0.361458	77.846			11.5704	2.15431			2325.06	0.95797
									0.361667	77.845			11.5771	2.14813			2324.1	0.95798
									0.361875	77.845			11.5838	2.13968			2323.14	0.95807
									0.362083	77.844			11.5904	2.12952			2322.17	0.95825
									0.362292	77.843			11.5971	2.11732			2321.21	0.95847
									0.3625	77.843			11.6037	2.10242			2320.24	0.95868
									0.362708	77.842			11.6104	2.08548			2319.28	0.95885
									0.362917	77.841			11.6171	2.06721			2318.31	0.95894
									0.363125	77.84			11.6237	2.04733			2317.35	0.95896
									0.363333	77.839			11.6304	2.02575			2316.39	0.95894
									0.363542	77.838			11.6371	2.00293			2315.42	0.95891
									0.36375	77.838			11.6438	1.98003			2314.46	0.95889
									0.363958	77.837			11.6504	1.95762			2313.49	0.9589
									0.364167	77.836			11.6571	1.93568			2312.53	0.95894
									0.364375	77.836			11.6638	1.91453			2311.56	0.959
									0.364583	77.835			11.6704	1.89404			2310.6	0.9591
									0.364792	77.835			11.6771	1.87427			2309.63	0.95923
									0.365	77.834			11.6837	1.85502			2308.67	0.95937
									0.365208	77.834			11.6904	1.83629			2307.71	0.95953
									0.365417	77.833			11.6971	1.81834			2306.74	0.95969
									0.365625	77.833			11.7037	1.80152			2305.78	0.95983
									0.365833	77.832			11.7104	1.78627			2304.81	0.95995
									0.366042	77.832			11.7171	1.77258			2303.85	0.96005
									0.36625	77.832			11.7238	1.76018			2302.88	0.96011
									0.366458	77.831			11.7304	1.74902			2301.92	0.96015
									0.366667	77.831			11.7371	1.73894			2300.96	0.96016
									0.366875	77.831			11.7438	1.7297			2299.99	0.96015
									0.367083	77.831			11.7504	1.72091			2299.03	0.96014
									0.367292	77.83			11.7571	1.71272			2298.06	0.96013
									0.3675	77.83			11.7637	1.70523			2297.1	0.96013
									0.367708	77.83			11.7704	1.69826			2296.13	0.96014
									0.367917	77.829			11.7771	1.69169			2295.17	0.96014
									0.368125	77.829			11.7837	1.68576			2294.2	0.96013
									0.368333	77.829			11.7904	1.68099			2293.24	0.9601
									0.368542	77.828			11.7971	1.67736			2292.28	0.96005
									0.36875	77.828			11.8038	1.67448			2291.31	0.96
									0.368958	77.828			11.8104	1.67219			2290.35	0.95994
									0.369167	77.828			11.8171	1.67029			2289.38	0.95989
									0.369375	77.828			11.8238	1.66883			2288.42	0.95984
									0.369583	77.828			11.8304	1.6676			2287.45	0.95979
									0.369792	77.828			11.8371	1.66643			2286.49	0.95974
									0.37	77.828			11.8438	1.66518			2285.53	0.95969
									0.370208	77.828			11.8504	1.66372			2284.56	0.95962
									0.370417	77.828			11.8571	1.66265			2283.6	0.95954
									0.370625	77.828			11.8637	1.66196			2282.63	0.95945
									0.370833	77.829			11.8704	1.66129			2281.67	0.95935
									0.371042	77.828			11.8771	1.66006			2280.7	0.95925
									0.37125	77.828			11.8837	1.65845			2279.74	0.95914
									0.371458	77.828			11.8904	1.65698			2278.78	0.95903
									0.371667	77.828			11.8971	1.65583			2277.81	0.95891
									0.371875	77.828			11.9038	1.65489			2276.85	0.95879
									0.372083	77.828			11.9104	1.65399			2275.88	0.95866
									0.372292	77.828			11.9171	1.65337			2274.92	0.95854
									0.3725	77.828			11.9238	1.65278			2273.95	0.9584
									0.372708	77.829			11.9304	1.65196			2272.99	0.95827
									0.372917	77.829			11.9371	1.65064			2272.02	0.95813
									0.373125	77.829			11.9437	1.64874			2271.06	0.95799
									0.373333	77.829			11.9504	1.64655			2270.1	0.95785
									0.373542	77.83			11.9571	1.64445			2269.13	0.95771
									0.37375	77.83			11.9637	1.64292			2268.17	0.95757
									0.373958	77.83			11.9704	1.64179			2267.2	0.95742
									0.374167	77.831			11.9771	1.64074			2266.24	0.95727
									0.374375	77.831			11.9838	1.64003			2265.27	0.95711
									0.374583	77.831			11.9904	1.64002			2264.31	0.95694
									0.374792	77.832			11.9971	1.64047			2263.35	0.95677
									0.375	77.832			12.0038	1.64162			2262.38	0.9566
									0.375208	77.832			12.0104	1.64416			2261.42	0.95644
									0.375417	77.833			12.0171	1.64893			2260.45	0.95629
									0.375625	77.833			12.0237	1.6565			2259.49	0.95614
									0.375833	77.833			12.0304	1.66652			2258.52	0.956
									0.376042	77.833			12.0371	1.6796			2257.56	0.95586
									0.37625	77.833			12.0437	1.69609			2256.6	0.95571
									0.376458	77.833			12.0504	1.71725			2255.63	0.95556
									0.376667	77.833			12.0571	1.74375			2254.67	0.95543
									0.376875	77.834			12.0638	1.77534			2253.7	0.95529
									0.377083	77.834			12.0704	1.81259			2252.74	0.95512
									0.377292	77.835			12.0771	1.8561			2251.77	0.95493
									0.3775	77.835			12.0838	1.90686			2250.81	0.95476
									0.377708	77.836			12.0904	1.96415			2249.84	0.95459
									0.377917	77.836			12.0971	2.02748			2248.88	0.95446
									0.378125	77.837			12.1037	2.09662			2247.92	0.95436
									0.378333	77.838			12.1104	2.17156			2246.95	0.95428
									0.378542	77.838			12.1171	2.25203			2245.99	0.95421
									0.37875	77.839			12.1237	2.33673			2245.02	0.95412
									0.378958	77.839			12.1304	2.42507			2244.06	0.95402
									0.379167	77.84			12.1371	2.51609			2243.09	0.95392
									0.379375	77.84			12.1438	2.60903			2242.13	0.95381
									0.379583	77.841			12.1504	2.70273			2241.17	0.95369
									0.379792	77.841			12.1571	2.79578			2240.2	0.95356
									0.38	77.842			12.1638	2.887			2239.24	0.95342
									0.380208	77.842			12.1704	2.97493			2238.27	0.95328
									0.380417	77.843			12.1771	3.05875			2237.31	0.95313
									0.380625	77.844			12.1837	3.13769			2236.34	0.95298
									0.380833	77.845			12.1904	3.21094			2235.38	0.95282
									0.381042	77.845			12.1971	3.27775			2234.41	0.95267
									0.38125	77.846			12.2037	3.33773			2233.45	0.95253
									0.381458	77.846			12.2104	3.3906			2232.49	0.95239
									0.381667	77.846			12.2171	3.43549			2231.52	0.95227
									0.381875	77.847			12.2238	3.47187			2230.56	0.95216
									0.382083	77.847			12.2304	3.49969			2229.59	0.95208
									0.382292	77.847			12.2371	3.51951			2228.63	0.952
									0.3825	77.848			12.2438	3.53175			2227.66	0.95193
									0.382708	77.848			12.2504	3.53654			2226.7	0.95186
									0.382917	77.848			12.2571	3.53425			2225.74	0.95178
									0.383125	77.849			12.2637	3.52558			2224.77	0.95169
									0.383333	77.849			12.2704	3.51102			2223.81	0.95158
									0.383542	77.849			12.2771	3.49027			2222.84	0.95148
									0.38375	77.849			12.2837	3.46305			2221.88	0.95138
									0.383958	77.849			12.2904	3.43007			2220.91	0.95128
									0.384167	77.849			12.2971	3.39266			2219.95	0.9512
									0.384375	77.849			12.3038	3.35163			2218.99	0.95111
									0.384583	77.85			12.3104	3.30713			2218.02	0.95103
									0.384792	77.85			12.3171	3.25998			2217.06	0.95095
									0.385	77.85			12.3238	3.211			2216.09	0.95087
									0.385208	77.85			12.3304	3.16136			2215.13	0.95078
									0.385417	77.851			12.3371	3.11151			2214.16	0.95069
									0.385625	77.851			12.3438	3.06188			2213.2	0.95058
									0.385833	77.851			12.3504	3.01288			2212.23	0.95046
									0.386042	77.851			12.3571	2.96471			2211.27	0.95034
									0.38625	77.851			12.3637	2.91777			2210.31	0.9502
									0.386458	77.851			12.3704	2.87205			2209.34	0.95006
									0.386667	77.851			12.3771	2.82753			2208.38	0.94993
									0.386875	77.851			12.3837	2.78434			2207.41	0.9498
									0.387083	77.851			12.3904	2.7432			2206.45	0.94967
									0.387292	77.85			12.3971	2.70478			2205.48	0.94954
									0.3875	77.85			12.4038	2.66986			2204.52	0.94941
									0.387708	77.85			12.4104	2.63835			2203.56	0.94928
									0.387917	77.849			12.4171	2.61001			2202.59	0.94913
									0.388125	77.849			12.4238	2.58505			2201.63	0.94898
									0.388333	77.848			12.4304	2.56361			2200.66	0.94883
									0.388542	77.848			12.4371	2.54563			2199.7	0.94868
									0.38875	77.847			12.4437	2.53002			2198.73	0.94852
									0.388958	77.847			12.4504	2.5164			2197.77	0.94835
									0.389167	77.846			12.4571	2.50527			2196.8	0.94817
									0.389375	77.846			12.4637	2.49615			2195.84	0.94799
									0.389583	77.845			12.4704	2.48826			2194.88	0.9478
									0.389792	77.845			12.4771	2.48095			2193.91	0.94761
									0.39	77.845			12.4838	2.47414			2192.95	0.94742
									0.390208	77.844			12.4904	2.46777			2191.98	0.94722
									0.390417	77.844			12.4971	2.46117			2191.02	0.94702
									0.390625	77.844			12.5038	2.45415			2190.05	0.94681
									0.390833	77.843			12.5104	2.44683			2189.09	0.9466
									0.391042	77.843			12.5171	2.43901			2188.13	0.94639
									0.39125	77.843			12.5237	2.43049			2187.16	0.94617
									0.391458	77.842			12.5304	2.42095			2186.2	0.94596
									0.391667	77.842			12.5371	2.41028			2185.23	0.94576
									0.391875	77.842			12.5437	2.39824			2184.27	0.94555
									0.392083	77.842			12.5504	2.3841			2183.3	0.94535
									0.392292	77.842			12.5571	2.36744			2182.34	0.94513
									0.3925	77.841			12.5638	2.34827			2181.38	0.94489
									0.392708	77.841			12.5704	2.32711			2180.41	0.94463
									0.392917	77.841			12.5771	2.3044			2179.45	0.94436
									0.393125	77.841			12.5838	2.28025			2178.48	0.94407
									0.393333	77.84			12.5904	2.25458			2177.52	0.94379
									0.393542	77.84			12.5971	2.22757			2176.55	0.9435
									0.39375	77.84			12.6037	2.19939			2175.59	0.94324
									0.393958	77.839			12.6104	2.17			2174.62	0.94298
									0.394167	77.839			12.6171	2.1392			2173.66	0.94273
									0.394375	77.838			12.6237	2.10717			2172.7	0.94248
									0.394583	77.838			12.6304	2.07491			2171.73	0.94223
									0.394792	77.837			12.6371	2.04293			2170.77	0.94199
									0.395	77.837			12.6438	2.01122			2169.8	0.94175
									0.395208	77.836			12.6504	1.97937			2168.84	0.94152
									0.395417	77.836			12.6571	1.9473			2167.87	0.94129
									0.395625	77.836			12.6638	1.91549			2166.91	0.94106
									0.395833	77.836			12.6704	1.88424			2165.95	0.94082
									0.396042	77.836			12.6771	1.85367			2164.98	0.94057
									0.39625	77.836			12.6837	1.82386			2164.02	0.94031
									0.396458	77.836			12.6904	1.79522			2163.05	0.94005
									0.396667	77.836			12.6971	1.7684			2162.09	0.93979
									0.396875	77.836			12.7037	1.74318			2161.12	0.93954
									0.397083	77.837			12.7104	1.71906			2160.16	0.93931
									0.397292	77.837			12.7171	1.6956			2159.19	0.93908
									0.3975	77.837			12.7238	1.67317			2158.23	0.93887
									0.397708	77.837			12.7304	1.65172			2157.27	0.93866
									0.397917	77.837			12.7371	1.63099			2156.3	0.93845
									0.398125	77.838			12.7438	1.61134			2155.34	0.93824
									0.398333	77.838			12.7504	1.59318			2154.37	0.93803
									0.398542	77.839			12.7571	1.57697			2153.41	0.93782
									0.39875	77.839			12.7637	1.5623			2152.44	0.93761
									0.398958	77.839			12.7704	1.54891			2151.48	0.93739
									0.399167	77.839			12.7771	1.53631			2150.52	0.93718
									0.399375	77.839			12.7837	1.52402			2149.55	0.93697
									0.399583	77.839			12.7904	1.5118			2148.59	0.93676
									0.399792	77.839			12.7971	1.4999			2147.62	0.93657
									0.4	77.84			12.8038	1.48859			2146.66	0.93638
									0.400208	77.84			12.8104	1.47825			2145.69	0.9362
									0.400417	77.84			12.8171	1.46922			2144.73	0.93601
									0.400625	77.84			12.8238	1.46177			2143.77	0.93582
									0.400833	77.841			12.8304	1.45552			2142.8	0.93562
									0.401042	77.841			12.8371	1.4494			2141.84	0.93541
									0.40125	77.841			12.8438	1.44282			2140.87	0.93518
									0.401458	77.841			12.8504	1.43606			2139.91	0.93494
									0.401667	77.841			12.8571	1.42953			2138.94	0.93472
									0.401875	77.841			12.8637	1.42301			2137.98	0.93452
									0.402083	77.841			12.8704	1.41673			2137.01	0.93435
									0.402292	77.841			12.8771	1.41101			2136.05	0.93422
									0.4025	77.841			12.8837	1.40576			2135.09	0.93412
									0.402708	77.841			12.8904	1.40066			2134.12	0.93403
									0.402917	77.841			12.8971	1.39533			2133.16	0.93395
									0.403125	77.842			12.9038	1.39005			2132.19	0.93388
									0.403333	77.842			12.9104	1.38449			2131.23	0.93381
									0.403542	77.843			12.9171	1.37939			2130.26	0.93375
									0.40375	77.843			12.9238	1.37556			2129.3	0.9337
									0.403958	77.844			12.9304	1.37352			2128.34	0.93365
									0.404167	77.844			12.9371	1.37278			2127.37	0.9336
									0.404375	77.844			12.9437	1.37247			2126.41	0.93355
									0.404583	77.845			12.9504	1.37293			2125.44	0.93349
									0.404792	77.845			12.9571	1.37411			2124.48	0.93343
									0.405	77.845			12.9637	1.37606			2123.51	0.93338
									0.405208	77.846			12.9704	1.37814			2122.55	0.93333
									0.405417	77.846			12.9771	1.38049			2121.59	0.93331
									0.405625	77.847			12.9838	1.38346			2120.62	0.93329
									0.405833	77.848			12.9904	1.38649			2119.66	0.93328
									0.406042	77.848			12.9971	1.38931			2118.69	0.93326
									0.40625	77.849			13.0038	1.39216			2117.73	0.93324
									0.406458	77.849			13.0104	1.39537			2116.76	0.93322
									0.406667	77.85			13.0171	1.39877			2115.8	0.93321
									0.406875	77.85			13.0237	1.40191			2114.83	0.9332
									0.407083	77.851			13.0304	1.40527			2113.87	0.93321
									0.407292	77.852			13.0371	1.40898			2112.91	0.93323
									0.4075	77.852			13.0437	1.41285			2111.94	0.93326
									0.407708	77.853			13.0504	1.417			2110.98	0.93328
									0.407917	77.853			13.0571	1.42135			2110.01	0.9333
									0.408125	77.854			13.0638	1.42627			2109.05	0.93331
									0.408333	77.854			13.0704	1.43141			2108.08	0.93331
									0.408542	77.854			13.0771	1.43661			2107.12	0.93332
									0.40875	77.855			13.0838	1.4416			2106.16	0.93333
									0.408958	77.855			13.0904	1.44587			2105.19	0.93335
									0.409167	77.855			13.0971	1.44956			2104.23	0.93336
									0.409375	77.856			13.1037	1.4525			2103.26	0.93336
									0.409583	77.856			13.1104	1.45481			2102.3	0.93336
									0.409792	77.857			13.1171	1.45637			2101.33	0.93335
									0.41	77.857			13.1237	1.45686			2100.37	0.93335
									0.410208	77.858			13.1304	1.45652			2099.4	0.93336
									0.410417	77.858			13.1371	1.45551			2098.44	0.93339
									0.410625	77.859			13.1438	1.45385			2097.48	0.93343
									0.410833	77.86			13.1504	1.45146			2096.51	0.93348
									0.411042	77.861			13.1571	1.4484			2095.55	0.93352
									0.41125	77.861			13.1638	1.44517			2094.58	0.93356
									0.411458	77.862			13.1704	1.44142			2093.62	0.9336
									0.411667	77.863			13.1771	1.4372			2092.65	0.93366
									0.411875	77.863			13.1837	1.43275			2091.69	0.93372
									0.412083	77.864			13.1904	1.42861			2090.73	0.93378
									0.412292	77.864			13.1971	1.42457			2089.76	0.93384
									0.4125	77.865			13.2037	1.42027			2088.8	0.93389
									0.412708	77.865			13.2104	1.41609			2087.83	0.93392
									0.412917	77.866			13.2171	1.41212			2086.87	0.93395
									0.413125	77.866			13.2238	1.40803			2085.9	0.93399
									0.413333	77.867			13.2304	1.40367			2084.94	0.93403
									0.413542	77.868			13.2371	1.39914			2083.98	0.93407
									0.41375	77.868			13.2438	1.39438			2083.01	0.93411
									0.413958	77.868			13.2504	1.38927			2082.05	0.93415
									0.414167	77.869			13.2571	1.38379			2081.08	0.9342
									0.414375	77.87			13.2637	1.37856			2080.12	0.93424
									0.414583	77.87			13.2704	1.37356			2079.15	0.93429
									0.414792	77.87			13.2771	1.36919			2078.19	0.93434
									0.415	77.871			13.2837	1.36571			2077.22	0.93438
									0.415208	77.871			13.2904	1.36297			2076.26	0.93441
									0.415417	77.871			13.2971	1.3609			2075.3	0.93444
									0.415625	77.871			13.3038	1.35931			2074.33	0.93448
									0.415833	77.872			13.3104	1.35846			2073.37	0.93452
									0.416042	77.872			13.3171	1.358			2072.4	0.93457
[truncated: 118,001 more rows]
